# Supplementary material for: Molecular Characterization of Indigenous Rhizobia from Kenyan Soils Nodulating with Common Beans
Source: Int J Mol Sci. 2023 May 30;24(11):9509. doi: 10.3390/ijms24119509 (PMC10253646; doi:10.3390/ijms24119509)
Supplement: Supplementary file 1 [file ijms-24-09509-s001.zip › Table S1.xlsx]

## Sheet: Table S1
Subcategory	Subsystem	Role
Biotin	Biotin biosynthesis	Transmembrane component BioN of energizing module of biotin ECF transporter
Biotin	Biotin biosynthesis	Long-chain-fatty-acid--CoA ligase (EC 6.2.1.3)
Biotin	Biotin biosynthesis	3-ketoacyl-CoA thiolase (EC 2.3.1.16)
Biotin	Biotin biosynthesis	Substrate-specific component BioY of biotin ECF transporter
Biotin	Biotin biosynthesis	ATPase component BioM of energizing module of biotin ECF transporter
Biotin	Biotin biosynthesis Experimental	SAM-dependent methyltransferase, BioC-like
Biotin	Biotin biosynthesis Experimental	Competence protein F homolog, phosphoribosyltransferase domain
Biotin	Biotin biosynthesis Experimental	FIG147869: Carbon-nitrogen hydrolase
Biotin	Biotin biosynthesis Experimental	Glutaredoxin 3 (Grx2)
Cofactors, Vitamins, Prosthetic Groups, Pigments - no subcategory	Thiamin biosynthesis	Hydroxymethylpyrimidine ABC transporter, substrate-binding component
Cofactors, Vitamins, Prosthetic Groups, Pigments - no subcategory	Thiamin biosynthesis	Hydroxymethylpyrimidine ABC transporter, ATPase component
Cofactors, Vitamins, Prosthetic Groups, Pigments - no subcategory	Thiamin biosynthesis	Glycine oxidase ThiO (EC 1.4.3.19)
Cofactors, Vitamins, Prosthetic Groups, Pigments - no subcategory	Thiamin biosynthesis	Thiamin pyrophosphokinase (EC 2.7.6.2)
Cofactors, Vitamins, Prosthetic Groups, Pigments - no subcategory	Thiamin biosynthesis	Hydroxymethylpyrimidine ABC transporter, transmembrane component
Cofactors, Vitamins, Prosthetic Groups, Pigments - no subcategory	Thiamin biosynthesis	Thiamin-phosphate pyrophosphorylase (EC 2.5.1.3)
Cofactors, Vitamins, Prosthetic Groups, Pigments - no subcategory	Thiamin biosynthesis	Hydroxyethylthiazole kinase (EC 2.7.1.50)
Cofactors, Vitamins, Prosthetic Groups, Pigments - no subcategory	Thiamin biosynthesis	Sulfur carrier protein ThiS
Cofactors, Vitamins, Prosthetic Groups, Pigments - no subcategory	Thiamin biosynthesis	1-deoxy-D-xylulose 5-phosphate synthase (EC 2.2.1.7)
Tetrapyrroles	Cobalamin synthesis	Cobalamin biosynthesis protein BluB
Tetrapyrroles	Cobalamin synthesis	L-threonine 3-O-phosphate decarboxylase (EC 4.1.1.81)
Tetrapyrroles	Cobalamin synthesis	Adenosylcobinamide-phosphate guanylyltransferase (EC 2.7.7.62)
Tetrapyrroles	Cobalamin synthesis	Cobyric acid synthase (EC 6.3.5.10)
Tetrapyrroles	Cobalamin synthesis	Nicotinate-nucleotide--dimethylbenzimidazole phosphoribosyltransferase (EC 2.4.2.21)
Tetrapyrroles	Cobalamin synthesis	Adenosylcobinamide-phosphate synthase (EC 6.3.1.10)
Tetrapyrroles	Cobalamin synthesis	Cob(I)alamin adenosyltransferase (EC 2.5.1.17)
Tetrapyrroles	Cobalamin synthesis	Cobalamin synthase (EC 2.7.8.26)
Tetrapyrroles	Cobalamin synthesis	Adenosylcobinamide kinase (EC 2.7.1.156)
Tetrapyrroles	Heme and Siroheme Biosynthesis	Glutamyl-tRNA synthetase (EC 6.1.1.17)
Tetrapyrroles	Heme and Siroheme Biosynthesis	Coproporphyrinogen III oxidase, aerobic (EC 1.3.3.3)
Tetrapyrroles	Heme and Siroheme Biosynthesis	Uroporphyrinogen-III synthase (EC 4.2.1.75)
Tetrapyrroles	Heme and Siroheme Biosynthesis	Precorrin-2 oxidase (EC 1.3.1.76)
Tetrapyrroles	Heme and Siroheme Biosynthesis	Porphobilinogen synthase (EC 4.2.1.24)
Tetrapyrroles	Heme and Siroheme Biosynthesis	Coproporphyrinogen III oxidase, oxygen-independent (EC 1.3.99.22)
Tetrapyrroles	Heme and Siroheme Biosynthesis	Porphobilinogen deaminase (EC 2.5.1.61)
Tetrapyrroles	Heme and Siroheme Biosynthesis	Uroporphyrinogen-III methyltransferase (EC 2.1.1.107)
Tetrapyrroles	Heme and Siroheme Biosynthesis	Protoporphyrinogen IX oxidase, novel form, HemJ (EC 1.3.-.-)
Tetrapyrroles	Heme and Siroheme Biosynthesis	5-aminolevulinate synthase (EC 2.3.1.37)
Tetrapyrroles	Heme and Siroheme Biosynthesis	Ferrochelatase, protoheme ferro-lyase (EC 4.99.1.1)
Tetrapyrroles	Heme and Siroheme Biosynthesis	Uroporphyrinogen III decarboxylase (EC 4.1.1.37)
Riboflavin, FMN, FAD	riboflavin to FAD	FMN adenylyltransferase (EC 2.7.7.2)
Riboflavin, FMN, FAD	riboflavin to FAD	Riboflavin synthase eubacterial/eukaryotic (EC 2.5.1.9)
Riboflavin, FMN, FAD	riboflavin to FAD	Riboflavin kinase (EC 2.7.1.26)
Riboflavin, FMN, FAD	riboflavin to FAD	3,4-dihydroxy-2-butanone 4-phosphate synthase (EC 4.1.99.12)
Riboflavin, FMN, FAD	Flavodoxin	Flavodoxin 2
Riboflavin, FMN, FAD	Riboflavin, FMN and FAD metabolism	FMN adenylyltransferase (EC 2.7.7.2)
Riboflavin, FMN, FAD	Riboflavin, FMN and FAD metabolism	Riboflavin synthase eubacterial/eukaryotic (EC 2.5.1.9)
Riboflavin, FMN, FAD	Riboflavin, FMN and FAD metabolism	Diaminohydroxyphosphoribosylaminopyrimidine deaminase (EC 3.5.4.26)
Riboflavin, FMN, FAD	Riboflavin, FMN and FAD metabolism	6,7-dimethyl-8-ribityllumazine synthase (EC 2.5.1.78)
Riboflavin, FMN, FAD	Riboflavin, FMN and FAD metabolism	5-amino-6-(5-phosphoribosylamino)uracil reductase (EC 1.1.1.193)
Riboflavin, FMN, FAD	Riboflavin, FMN and FAD metabolism	Riboflavin kinase (EC 2.7.1.26)
Riboflavin, FMN, FAD	Riboflavin, FMN and FAD metabolism	GTP cyclohydrolase II (EC 3.5.4.25)
Riboflavin, FMN, FAD	Riboflavin, FMN and FAD metabolism	3,4-dihydroxy-2-butanone 4-phosphate synthase (EC 4.1.99.12)
Pyridoxine	Pyridoxin (Vitamin B6) Biosynthesis	D-3-phosphoglycerate dehydrogenase (EC 1.1.1.95)
Pyridoxine	Pyridoxin (Vitamin B6) Biosynthesis	4-hydroxythreonine-4-phosphate dehydrogenase (EC 1.1.1.262)
Pyridoxine	Pyridoxin (Vitamin B6) Biosynthesis	Pyridoxamine 5'-phosphate oxidase (EC 1.4.3.5)
Pyridoxine	Pyridoxin (Vitamin B6) Biosynthesis	Pyridoxine 5'-phosphate synthase (EC 2.6.99.2)
Pyridoxine	Pyridoxin (Vitamin B6) Biosynthesis	Pyridoxal kinase (EC 2.7.1.35)
Pyridoxine	Pyridoxin (Vitamin B6) Biosynthesis	Phosphoserine aminotransferase (EC 2.6.1.52)
Pyridoxine	Pyridoxin (Vitamin B6) Biosynthesis	1-deoxy-D-xylulose 5-phosphate synthase (EC 2.2.1.7)
Pyridoxine	Pyridoxin (Vitamin B6) Biosynthesis	NAD-dependent glyceraldehyde-3-phosphate dehydrogenase (EC 1.2.1.12)
Pyridoxine	Pyridoxin(Vitamin B6) Degradation Pathway	Pyridoxal-5'-phosphate phosphatase (EC 3.1.3.74), Alphaproteobacterial type
NAD and NADP	NAD and NADP cofactor biosynthesis global	Quinolinate synthetase (EC 2.5.1.72)
NAD and NADP	NAD and NADP cofactor biosynthesis global	Nudix-related transcriptional regulator NrtR
NAD and NADP	NAD and NADP cofactor biosynthesis global	Quinolinate phosphoribosyltransferase [decarboxylating] (EC 2.4.2.19)
NAD and NADP	NAD and NADP cofactor biosynthesis global	NAD kinase (EC 2.7.1.23)
NAD and NADP	NAD and NADP cofactor biosynthesis global	ADP-ribose pyrophosphatase (EC 3.6.1.13)
NAD and NADP	NAD and NADP cofactor biosynthesis global	NAD synthetase (EC 6.3.1.5)
NAD and NADP	NAD and NADP cofactor biosynthesis global	Glutamine amidotransferase chain of NAD synthetase
NAD and NADP	NAD and NADP cofactor biosynthesis global	L-aspartate oxidase (EC 1.4.3.16)
NAD and NADP	NAD and NADP cofactor biosynthesis global	Nicotinate-nucleotide adenylyltransferase (EC 2.7.7.18)
NAD and NADP	NAD and NADP cofactor biosynthesis global	Nicotinamidase (EC 3.5.1.19)
Folate and pterines	Folate biosynthesis cluster	GTP cyclohydrolase I (EC 3.5.4.16) type 1
Folate and pterines	Folate biosynthesis cluster	Cell division protein FtsH (EC 3.4.24.-)
Folate and pterines	Folate biosynthesis cluster	Pantoate--beta-alanine ligase (EC 6.3.2.1)
Folate and pterines	Folate biosynthesis cluster	Dihydropteroate synthase (EC 2.5.1.15)
Folate and pterines	Folate biosynthesis cluster	Dihydroneopterin aldolase (EC 4.1.2.25)
Folate and pterines	Folate biosynthesis cluster	2-amino-4-hydroxy-6-hydroxymethyldihydropteridine pyrophosphokinase (EC 2.7.6.3)
Folate and pterines	Folate biosynthesis cluster	tRNA(Ile)-lysidine synthetase (EC 6.3.4.19)
Folate and pterines	Folate biosynthesis cluster	Hypoxanthine-guanine phosphoribosyltransferase (EC 2.4.2.8)
Folate and pterines	Folate Biosynthesis	Aminodeoxychorismate lyase (EC 4.1.3.38)
Folate and pterines	Folate Biosynthesis	Folylpolyglutamate synthase (EC 6.3.2.17)
Folate and pterines	Folate Biosynthesis	Dihydropteroate synthase (EC 2.5.1.15)
Folate and pterines	Folate Biosynthesis	5-formyltetrahydrofolate cyclo-ligase (EC 6.3.3.2)
Folate and pterines	Folate Biosynthesis	Dihydrofolate reductase (EC 1.5.1.3)
Folate and pterines	Folate Biosynthesis	FolM Alternative dihydrofolate reductase 1
Folate and pterines	Folate Biosynthesis	Dihydrofolate synthase (EC 6.3.2.12)
Folate and pterines	Folate Biosynthesis	GTP cyclohydrolase I (EC 3.5.4.16) type 1
Folate and pterines	Folate Biosynthesis	Para-aminobenzoate synthase, aminase component (EC 2.6.1.85)
Folate and pterines	Folate Biosynthesis	Thymidylate synthase (EC 2.1.1.45)
Folate and pterines	Folate Biosynthesis	2-amino-4-hydroxy-6-hydroxymethyldihydropteridine pyrophosphokinase (EC 2.7.6.3)
Folate and pterines	Folate Biosynthesis	Dihydroneopterin aldolase (EC 4.1.2.25)
Folate and pterines	5-FCL-like protein	Alcohol dehydrogenase (EC 1.1.1.1)
Folate and pterines	5-FCL-like protein	Isocitrate dehydrogenase [NADP] (EC 1.1.1.42)
Folate and pterines	5-FCL-like protein	Formyltetrahydrofolate deformylase (EC 3.5.1.10)
Folate and pterines	5-FCL-like protein	Formate--tetrahydrofolate ligase (EC 6.3.4.3)
Folate and pterines	5-FCL-like protein	5-formyltetrahydrofolate cyclo-ligase (EC 6.3.3.2)
Folate and pterines	5-FCL-like protein	Dihydrofolate reductase (EC 1.5.1.3)
Folate and pterines	5-FCL-like protein	Serine hydroxymethyltransferase (EC 2.1.2.1)
Folate and pterines	5-FCL-like protein	Methylenetetrahydrofolate dehydrogenase (NADP+) (EC 1.5.1.5)
Folate and pterines	5-FCL-like protein	Phosphoribosylglycinamide formyltransferase (EC 2.1.2.2)
Folate and pterines	5-FCL-like protein	Phosphoribosylaminoimidazolecarboxamide formyltransferase (EC 2.1.2.3)
Folate and pterines	5-FCL-like protein	Thiamin-phosphate pyrophosphorylase (EC 2.5.1.3)
Folate and pterines	5-FCL-like protein	5,10-methylenetetrahydrofolate reductase (EC 1.5.1.20)
Folate and pterines	5-FCL-like protein	Dihydrolipoamide acetyltransferase component of pyruvate dehydrogenase complex (EC 2.3.1.12)
Folate and pterines	5-FCL-like protein	Hydroxyethylthiazole kinase (EC 2.7.1.50)
Folate and pterines	Pterin carbinolamine dehydratase	Homogentisate 1,2-dioxygenase (EC 1.13.11.5)
Folate and pterines	Pterin carbinolamine dehydratase	Fumarylacetoacetase (EC 3.7.1.2)
Folate and pterines	Pterin carbinolamine dehydratase	4-hydroxyphenylpyruvate dioxygenase (EC 1.13.11.27)
Folate and pterines	Pterin carbinolamine dehydratase	Maleylacetoacetate isomerase (EC 5.2.1.2)
Folate and pterines	Pterin carbinolamine dehydratase	Pterin-4-alpha-carbinolamine dehydratase (EC 4.2.1.96)
Folate and pterines	Pterin carbinolamine dehydratase	Phenylalanine-4-hydroxylase (EC 1.14.16.1)
Folate and pterines	Pterin carbinolamine dehydratase	Fumarylacetoacetate hydrolase family protein
Coenzyme A	Coenzyme A Biosynthesis cluster	3-methyl-2-oxobutanoate hydroxymethyltransferase (EC 2.1.2.11)
Coenzyme A	Coenzyme A Biosynthesis cluster	Pantoate--beta-alanine ligase (EC 6.3.2.1)
Coenzyme A	Coenzyme A Biosynthesis	Phosphopantetheine adenylyltransferase (EC 2.7.7.3)
Coenzyme A	Coenzyme A Biosynthesis	3-methyl-2-oxobutanoate hydroxymethyltransferase (EC 2.1.2.11)
Coenzyme A	Coenzyme A Biosynthesis	Phosphopantothenoylcysteine synthetase (EC 6.3.2.5)
Coenzyme A	Coenzyme A Biosynthesis	Phosphopantothenoylcysteine decarboxylase (EC 4.1.1.36)
Coenzyme A	Coenzyme A Biosynthesis	Pantothenate kinase (EC 2.7.1.33)
Coenzyme A	Coenzyme A Biosynthesis	Pantoate--beta-alanine ligase (EC 6.3.2.1)
Coenzyme A	Coenzyme A Biosynthesis	Dephospho-CoA kinase (EC 2.7.1.24)
Capsular and extracellular polysacchrides	dTDP-rhamnose synthesis	dTDP-4-dehydrorhamnose reductase (EC 1.1.1.133)
Capsular and extracellular polysacchrides	dTDP-rhamnose synthesis	dTDP-glucose 4,6-dehydratase (EC 4.2.1.46)
Capsular and extracellular polysacchrides	dTDP-rhamnose synthesis	dTDP-4-dehydrorhamnose 3,5-epimerase (EC 5.1.3.13)
Capsular and extracellular polysacchrides	dTDP-rhamnose synthesis	Glucose-1-phosphate thymidylyltransferase (EC 2.7.7.24)
Capsular and extracellular polysacchrides	Rhamnose containing glycans	UDP-glucose 4-epimerase (EC 5.1.3.2)
Capsular and extracellular polysacchrides	Rhamnose containing glycans	dTDP-4-dehydrorhamnose reductase (EC 1.1.1.133)
Capsular and extracellular polysacchrides	Rhamnose containing glycans	Teichoic acid export ATP-binding protein TagH (EC 3.6.3.40)
Capsular and extracellular polysacchrides	Rhamnose containing glycans	dTDP-glucose 4,6-dehydratase (EC 4.2.1.46)
Capsular and extracellular polysacchrides	Rhamnose containing glycans	dTDP-4-dehydrorhamnose 3,5-epimerase (EC 5.1.3.13)
Capsular and extracellular polysacchrides	Rhamnose containing glycans	Glucose-1-phosphate thymidylyltransferase (EC 2.7.7.24)
Gram-Negative cell wall components	Lipoprotein sorting system	Outer membrane lipoprotein carrier protein LolA
Cell Wall and Capsule - no subcategory	Murein Hydrolases	N-acetylmuramoyl-L-alanine amidase (EC 3.5.1.28)
Cell Wall and Capsule - no subcategory	Murein Hydrolases	D-alanyl-D-alanine carboxypeptidase (EC 3.4.16.4)
Cell Wall and Capsule - no subcategory	UDP-N-acetylmuramate from Fructose-6-phosphate Biosynthesis	Glucosamine-1-phosphate N-acetyltransferase (EC 2.3.1.157)
Cell Wall and Capsule - no subcategory	UDP-N-acetylmuramate from Fructose-6-phosphate Biosynthesis	UDP-N-acetylglucosamine 1-carboxyvinyltransferase (EC 2.5.1.7)
Cell Wall and Capsule - no subcategory	UDP-N-acetylmuramate from Fructose-6-phosphate Biosynthesis	Phosphoglucosamine mutase (EC 5.4.2.10)
Cell Wall and Capsule - no subcategory	UDP-N-acetylmuramate from Fructose-6-phosphate Biosynthesis	N-acetylglucosamine-1-phosphate uridyltransferase (EC 2.7.7.23)
Cell Wall and Capsule - no subcategory	Recycling of Peptidoglycan Amino Acids	N-acetylmuramoyl-L-alanine amidase (EC 3.5.1.28)
Bacteriocins, ribosomally synthesized antibacterial peptides	Tolerance to colicin E2	Conserved uncharacterized protein CreA
Resistance to antibiotics and toxic compounds	Copper homeostasis	Multicopper oxidase
Resistance to antibiotics and toxic compounds	Copper homeostasis	Cytochrome c heme lyase subunit CcmH
Resistance to antibiotics and toxic compounds	Copper homeostasis	Copper resistance protein CopC
Resistance to antibiotics and toxic compounds	Copper homeostasis	Multidrug resistance transporter, Bcr/CflA family
Resistance to antibiotics and toxic compounds	Copper homeostasis	CopG protein
Resistance to antibiotics and toxic compounds	Copper homeostasis	Cytochrome c heme lyase subunit CcmF
Resistance to antibiotics and toxic compounds	Copper homeostasis	Copper resistance protein CopD
Resistance to antibiotics and toxic compounds	Copper homeostasis	Copper-translocating P-type ATPase (EC 3.6.3.4)
Resistance to antibiotics and toxic compounds	Copper homeostasis	Copper tolerance protein
Resistance to antibiotics and toxic compounds	Cobalt-zinc-cadmium resistance	Cobalt-zinc-cadmium resistance protein
Resistance to antibiotics and toxic compounds	Cobalt-zinc-cadmium resistance	Heavy metal resistance transcriptional regulator HmrR
Resistance to antibiotics and toxic compounds	Cobalt-zinc-cadmium resistance	Probable Co/Zn/Cd efflux system membrane fusion protein
Resistance to antibiotics and toxic compounds	Cobalt-zinc-cadmium resistance	Transcriptional regulator, MerR family
Resistance to antibiotics and toxic compounds	Mercuric reductase	PF00070 family, FAD-dependent NAD(P)-disulphide oxidoreductase
Resistance to antibiotics and toxic compounds	Tetracycline resistance, ribosome protection type	Ribosome protection-type tetracycline resistance related proteins
Resistance to antibiotics and toxic compounds	Tetracycline resistance, ribosome protection type	Translation elongation factor G
Resistance to antibiotics and toxic compounds	Copper homeostasis: copper tolerance	Cytoplasmic copper homeostasis protein CutC
Resistance to antibiotics and toxic compounds	Copper homeostasis: copper tolerance	Copper homeostasis protein CutE
Resistance to antibiotics and toxic compounds	Copper homeostasis: copper tolerance	Magnesium and cobalt efflux protein CorC
Resistance to antibiotics and toxic compounds	Resistance to fluoroquinolones	DNA gyrase subunit B (EC 5.99.1.3)
Resistance to antibiotics and toxic compounds	Resistance to fluoroquinolones	DNA gyrase subunit A (EC 5.99.1.3)
Resistance to antibiotics and toxic compounds	Tetracycline resistance, ribosome protection type, too	Ribosome protection-type tetracycline resistance related proteins
Resistance to antibiotics and toxic compounds	Tetracycline resistance, ribosome protection type, too	Translation elongation factor G
Resistance to antibiotics and toxic compounds	Beta-lactamase	Metal-dependent hydrolases of the beta-lactamase superfamily I
Resistance to antibiotics and toxic compounds	Multidrug Resistance Efflux Pumps	Probable transcription regulator protein of MDR efflux pump cluster
Resistance to antibiotics and toxic compounds	Multidrug Resistance Efflux Pumps	Multi antimicrobial extrusion protein (Na(+)/drug antiporter), MATE family of MDR efflux pumps
Resistance to antibiotics and toxic compounds	Multidrug Resistance Efflux Pumps	Acriflavin resistance protein
Resistance to antibiotics and toxic compounds	Multidrug Resistance Efflux Pumps	Multidrug and toxin extrusion (MATE) family efflux pump YdhE/NorM, homolog
Resistance to antibiotics and toxic compounds	Multidrug Resistance Efflux Pumps	Macrolide-specific efflux protein MacA
Resistance to antibiotics and toxic compounds	Resistance to chromium compounds	Chromate transport protein ChrA
Invasion and intracellular resistance	Mycobacterium virulence operon involved in protein synthesis (SSU ribosomal proteins)	SSU ribosomal protein S7p (S5e)
Invasion and intracellular resistance	Mycobacterium virulence operon involved in protein synthesis (SSU ribosomal proteins)	Translation elongation factor G
Invasion and intracellular resistance	Mycobacterium virulence operon involved in protein synthesis (SSU ribosomal proteins)	Translation elongation factor Tu
Invasion and intracellular resistance	Mycobacterium virulence operon involved in protein synthesis (SSU ribosomal proteins)	SSU ribosomal protein S12p (S23e)
Invasion and intracellular resistance	Mycobacterium virulence operon involved in DNA transcription	DNA-directed RNA polymerase beta' subunit (EC 2.7.7.6)
Invasion and intracellular resistance	Mycobacterium virulence operon involved in DNA transcription	DNA-directed RNA polymerase beta subunit (EC 2.7.7.6)
Invasion and intracellular resistance	Mycobacterium virulence operon possibly involved in quinolinate biosynthesis	Quinolinate synthetase (EC 2.5.1.72)
Invasion and intracellular resistance	Mycobacterium virulence operon possibly involved in quinolinate biosynthesis	Quinolinate phosphoribosyltransferase [decarboxylating] (EC 2.4.2.19)
Invasion and intracellular resistance	Mycobacterium virulence operon possibly involved in quinolinate biosynthesis	L-aspartate oxidase (EC 1.4.3.16)
Invasion and intracellular resistance	Listeria surface proteins: Internalin-like proteins	internalin, putative
Invasion and intracellular resistance	Mycobacterium virulence operon involved in protein synthesis (LSU ribosomal proteins)	LSU ribosomal protein L35p
Invasion and intracellular resistance	Mycobacterium virulence operon involved in protein synthesis (LSU ribosomal proteins)	Translation initiation factor 3
Invasion and intracellular resistance	Mycobacterium virulence operon involved in protein synthesis (LSU ribosomal proteins)	LSU ribosomal protein L20p
Potassium metabolism - no subcategory	Potassium homeostasis	Potassium-transporting ATPase A chain (EC 3.6.3.12) (TC 3.A.3.7.1)
Potassium metabolism - no subcategory	Potassium homeostasis	Potassium-transporting ATPase B chain (EC 3.6.3.12) (TC 3.A.3.7.1)
Potassium metabolism - no subcategory	Potassium homeostasis	Potassium efflux system KefA protein
Potassium metabolism - no subcategory	Potassium homeostasis	Large-conductance mechanosensitive channel
Potassium metabolism - no subcategory	Potassium homeostasis	Potassium-transporting ATPase C chain (EC 3.6.3.12) (TC 3.A.3.7.1)
Potassium metabolism - no subcategory	Potassium homeostasis	cAMP-dependent Kef-type K+ transport system
Potassium metabolism - no subcategory	Potassium homeostasis	Kup system potassium uptake protein
Plant-Prokaryote DOE project	Iron-sulfur cluster assembly	PaaD-like protein (DUF59) involved in Fe-S cluster assembly
Plant-Prokaryote DOE project	Iron-sulfur cluster assembly	Ferredoxin, 2Fe-2S
Plant-Prokaryote DOE project	Iron-sulfur cluster assembly	Putative iron-sulfur cluster assembly scaffold protein for SUF system, SufE2
Plant-Prokaryote DOE project	Iron-sulfur cluster assembly	Iron-sulfur cluster assembly protein SufD
Plant-Prokaryote DOE project	Iron-sulfur cluster assembly	Iron-sulfur cluster assembly ATPase protein SufC
Plant-Prokaryote DOE project	Iron-sulfur cluster assembly	Cysteine desulfurase (EC 2.8.1.7), NifS subfamily
Plant-Prokaryote DOE project	Iron-sulfur cluster assembly	probable iron binding protein from the HesB_IscA_SufA family
Plant-Prokaryote DOE project	Iron-sulfur cluster assembly	Cysteine desulfurase (EC 2.8.1.7)
Plant-Prokaryote DOE project	Iron-sulfur cluster assembly	Iron-sulfur cluster assembly protein SufB
Plant-Prokaryote DOE project	Single-Rhodanese-domain proteins	Rhodanese domain protein UPF0176, cyanobacterial/alphaproteobacterial subgroup
Miscellaneous - no subcategory	Phosphoglycerate mutase protein family	Phosphoglycerate mutase family (Rhiz)
Miscellaneous - no subcategory	Phosphoglycerate mutase protein family	Phosphoglycerate mutase (EC 5.4.2.1)
Miscellaneous - no subcategory	Phosphoglycerate mutase protein family	Carboxyl-terminal protease (EC 3.4.21.102)
Miscellaneous - no subcategory	Muconate lactonizing enzyme family	Muconate cycloisomerase (EC 5.5.1.1)
Miscellaneous - no subcategory	Muconate lactonizing enzyme family	L-fuconate dehydratase (EC 4.2.1.68)
Miscellaneous - no subcategory	Muconate lactonizing enzyme family	Galactonate dehydratase (EC 4.2.1.6)
Miscellaneous - no subcategory	Bacillus subtilis scratch - gjo	Ku domain protein
Miscellaneous - no subcategory	Bacillus subtilis scratch - gjo	ATP-dependent DNA ligase (EC 6.5.1.1) clustered with Ku protein, LigD
Miscellaneous - no subcategory	Broadly distributed proteins not in subsystems	YpfJ protein, zinc metalloprotease superfamily
Miscellaneous - no subcategory	Broadly distributed proteins not in subsystems	YrbA protein
Miscellaneous - no subcategory	Broadly distributed proteins not in subsystems	YciL protein
Miscellaneous - no subcategory	Broadly distributed proteins not in subsystems	FIG002473: Protein YcaR in KDO2-Lipid A biosynthesis cluster
Pathogenicity islands	Listeria Pathogenicity Island LIPI-1 extended	Zinc metalloproteinase precursor (EC 3.4.24.29)
Protein secretion system, Type II	Widespread colonization island	Type IV prepilin peptidase TadV/CpaA
Protein secretion system, Type II	Widespread colonization island	Flp pilus assembly protein TadB
Protein secretion system, Type II	Widespread colonization island	Flp pilus assembly protein RcpC/CpaB
Protein secretion system, Type II	Widespread colonization island	Type II/IV secretion system protein TadC, associated with Flp pilus assembly
Protein secretion system, Type II	Widespread colonization island	Type II/IV secretion system ATPase TadZ/CpaE, associated with Flp pilus assembly
Protein secretion system, Type II	Widespread colonization island	Type II/IV secretion system ATP hydrolase TadA/VirB11/CpaF, TadA subfamily
Protein secretion system, Type II	Widespread colonization island	Similar to TadZ/CpaE, associated with Flp pilus assembly
Protein secretion system, Type II	Widespread colonization island	Flp pilus assembly protein CpaD
Protein secretion system, Type II	Widespread colonization island	Predicted ATPase with chaperone activity, associated with Flp pilus assembly
Protein secretion system, Type II	Widespread colonization island	Similar to secretin RcpA/CpaC, associated with Flp pilus assembly
Protein secretion system, Type II	Widespread colonization island	Type II/IV secretion system secretin RcpA/CpaC, associated with Flp pilus assembly
Protein secretion system, Type II	Widespread colonization island	Flp pilus assembly protein, pilin Flp
Protein secretion system, Type II	Widespread colonization island	Flp pilus assembly protein TadD, contains TPR repeat
ABC transporters	ABC transporter dipeptide (TC 3.A.1.5.2)	Dipeptide transport system permease protein DppB (TC 3.A.1.5.2)
ABC transporters	ABC transporter dipeptide (TC 3.A.1.5.2)	Dipeptide transport system permease protein DppC (TC 3.A.1.5.2)
Protein translocation across cytoplasmic membrane	Twin-arginine translocation system	Twin-arginine translocation protein TatC
Protein translocation across cytoplasmic membrane	Twin-arginine translocation system	Twin-arginine translocation protein TatA
Protein translocation across cytoplasmic membrane	Twin-arginine translocation system	Twin-arginine translocation protein TatB
Cation transporters	Copper uptake system CopCD	Copper resistance protein CopD
Cation transporters	Copper uptake system CopCD	Copper resistance protein CopC
Cation transporters	Magnesium transport	Magnesium and cobalt transport protein CorA
Cation transporters	Magnesium transport	Magnesium and cobalt efflux protein CorC
Cation transporters	Transport of Nickel and Cobalt	Predicted cobalt transporter CbtA
Cation transporters	Copper Transport System	Copper resistance protein CopD
Cation transporters	Copper Transport System	Conserved membrane protein in copper uptake, YcnI
Cation transporters	Copper Transport System	Copper-translocating P-type ATPase (EC 3.6.3.4)
Cation transporters	Copper Transport System	Copper resistance protein CopC
Cation transporters	Copper transport and blue copper proteins	Copper binding protein, plastocyanin/azurin family
Cation transporters	Copper transport and blue copper proteins	Pseudoazurin
Cation transporters	Copper transport and blue copper proteins	Copper tolerance protein
Uni- Sym- and Antiporters	Multi-subunit cation antiporter	Na(+) H(+) antiporter subunit F
Uni- Sym- and Antiporters	Multi-subunit cation antiporter	Na(+) H(+) antiporter subunit E
Uni- Sym- and Antiporters	Multi-subunit cation antiporter	Na(+) H(+) antiporter subunit B
Uni- Sym- and Antiporters	Multi-subunit cation antiporter	Na(+) H(+) antiporter subunit A
Uni- Sym- and Antiporters	Multi-subunit cation antiporter	Na(+) H(+) antiporter subunit C
Uni- Sym- and Antiporters	Multi-subunit cation antiporter	Na(+) H(+) antiporter subunit D
Uni- Sym- and Antiporters	Multi-subunit cation antiporter	Na(+) H(+) antiporter subunit G
Uni- Sym- and Antiporters	NhaA, NhaD and Sodium-dependent phosphate transporters	Sodium-dependent phosphate transporter
Membrane Transport - no subcategory	ECF class transporters	Transmembrane component BioN of energizing module of biotin ECF transporter
Membrane Transport - no subcategory	ECF class transporters	Substrate-specific component BioY of biotin ECF transporter
Membrane Transport - no subcategory	ECF class transporters	ATPase component BioM of energizing module of biotin ECF transporter
Membrane Transport - no subcategory	Ton and Tol transport systems	TolA protein
Membrane Transport - no subcategory	Ton and Tol transport systems	Protein-L-isoaspartate O-methyltransferase (EC 2.1.1.77)
Membrane Transport - no subcategory	Ton and Tol transport systems	Tol biopolymer transport system, TolR protein
Membrane Transport - no subcategory	Ton and Tol transport systems	TonB-dependent receptor
Membrane Transport - no subcategory	Ton and Tol transport systems	Outer membrane lipoprotein omp16 precursor
TRAP transporters	TRAP Transporter unknown substrate 6	TRAP transporter solute receptor, unknown substrate 6
TRAP transporters	TRAP Transporter unknown substrate 6	TRAP dicarboxylate transporter, DctM subunit, unknown substrate 6
TRAP transporters	TRAP Transporter unknown substrate 6	TRAP dicarboxylate transporter, DctQ subunit, unknown substrate 6
TRAP transporters	TRAP Transporter collection	TRAP-type C4-dicarboxylate transport system, small permease component
TRAP transporters	TRAP Transporter collection	TRAP-type C4-dicarboxylate transport system, large permease component
TRAP transporters	TRAP Transporter collection	TRAP-type C4-dicarboxylate transport system, periplasmic component
Protein and nucleoprotein secretion system, Type IV	Vir-like type 4 secretion system	Lipoprotein of type IV secretion complex that spans outer membrane and periplasm, VirB7
Protein and nucleoprotein secretion system, Type IV	Vir-like type 4 secretion system	ATPase required for both assembly of type IV secretion complex and secretion of T-DNA complex, VirB11
Protein and nucleoprotein secretion system, Type IV	Vir-like type 4 secretion system	Minor pilin of type IV secretion complex, VirB5
Protein and nucleoprotein secretion system, Type IV	Vir-like type 4 secretion system	ATPase required for both assembly of type IV secretion complex and secretion of T-DNA complex, VirB4
Protein and nucleoprotein secretion system, Type IV	Vir-like type 4 secretion system	Inner membrane protein forms channel for type IV secretion of T-DNA complex, VirB8
Protein and nucleoprotein secretion system, Type IV	Vir-like type 4 secretion system	Peptidoglycan hydrolase VirB1, involved in T-DNA transfer
Protein and nucleoprotein secretion system, Type IV	Vir-like type 4 secretion system	Inner membrane protein forms channel for type IV secretion of T-DNA complex, VirB3
Protein and nucleoprotein secretion system, Type IV	Vir-like type 4 secretion system	Coupling protein VirD4, ATPase required for T-DNA transfer
Protein and nucleoprotein secretion system, Type IV	Vir-like type 4 secretion system	Inner membrane protein of type IV secretion of T-DNA complex, TonB-like, VirB10
Protein and nucleoprotein secretion system, Type IV	Vir-like type 4 secretion system	Outer membrane and periplasm component of type IV secretion of T-DNA complex, has secretin-like domain, VirB9
Protein and nucleoprotein secretion system, Type IV	Vir-like type 4 secretion system	Major pilus subunit of type IV secretion complex, VirB2
Protein and nucleoprotein secretion system, Type IV	Vir-like type 4 secretion system	Inner membrane protein of type IV secretion of T-DNA complex, VirB6
Protein and nucleoprotein secretion system, Type IV	pVir Plasmid of Campylobacter	Type IV secretion system protein VirD4
Protein and nucleoprotein secretion system, Type IV	pVir Plasmid of Campylobacter	ATPase required for both assembly of type IV secretion complex and secretion of T-DNA complex, VirB11
Protein and nucleoprotein secretion system, Type IV	pVir Plasmid of Campylobacter	ATPase required for both assembly of type IV secretion complex and secretion of T-DNA complex, VirB4
Protein and nucleoprotein secretion system, Type IV	pVir Plasmid of Campylobacter	Inner membrane protein forms channel for type IV secretion of T-DNA complex, VirB8
Protein and nucleoprotein secretion system, Type IV	pVir Plasmid of Campylobacter	DNA topoisomerase I (EC 5.99.1.2)
Protein and nucleoprotein secretion system, Type IV	pVir Plasmid of Campylobacter	Coupling protein VirD4, ATPase required for T-DNA transfer
Protein and nucleoprotein secretion system, Type IV	pVir Plasmid of Campylobacter	Plasmid partitioning protein ParA
Protein and nucleoprotein secretion system, Type IV	pVir Plasmid of Campylobacter	Single-stranded DNA-binding protein
Protein and nucleoprotein secretion system, Type IV	Conjugative transfer	IncQ plasmid conjugative transfer protein TraG
Siderophores	Siderophore Aerobactin	Ferric hydroxamate ABC transporter (TC 3.A.1.14.3), permease component FhuB
Siderophores	Siderophore Aerobactin	N6-hydroxylysine O-acetyltransferase (EC 2.3.1.102), aerobactin biosynthesis protein IucB
Siderophores	Siderophore Aerobactin	L-lysine 6-monooxygenase [NADPH] (EC 1.14.13.59), aerobactin biosynthesis protein IucD
Siderophores	Siderophore Aerobactin	Ferric hydroxamate ABC transporter (TC 3.A.1.14.3), ATP-binding protein FhuC
Siderophores	Siderophore Aerobactin	Ferric hydroxamate ABC transporter (TC 3.A.1.14.3), periplasmic substrate binding protein FhuD
Iron acquisition and metabolism - no subcategory	Iron acquisition in Streptococcus	Ferric iron ABC transporter, ATP-binding protein
Iron acquisition and metabolism - no subcategory	Iron acquisition in Streptococcus	Ferric iron ABC transporter, iron-binding protein
Iron acquisition and metabolism - no subcategory	Iron acquisition in Streptococcus	Ferric iron ABC transporter, permease protein
Iron acquisition and metabolism - no subcategory	Heme, hemin uptake and utilization systems in GramPositives	Hemin transport protein HmuS
Iron acquisition and metabolism - no subcategory	Heme, hemin uptake and utilization systems in GramNegatives	Ferric reductase (1.6.99.14)
Iron acquisition and metabolism - no subcategory	Heme, hemin uptake and utilization systems in GramNegatives	ABC-type hemin transport system, ATPase component
Iron acquisition and metabolism - no subcategory	Heme, hemin uptake and utilization systems in GramNegatives	Periplasmic hemin-binding protein
Iron acquisition and metabolism - no subcategory	Heme, hemin uptake and utilization systems in GramNegatives	Putative heme iron utilization protein
Iron acquisition and metabolism - no subcategory	Heme, hemin uptake and utilization systems in GramNegatives	Electron transfer flavoprotein, beta subunit
Iron acquisition and metabolism - no subcategory	Heme, hemin uptake and utilization systems in GramNegatives	Hemin ABC transporter, permease protein
Iron acquisition and metabolism - no subcategory	Heme, hemin uptake and utilization systems in GramNegatives	Hemin transport protein HmuS
Iron acquisition and metabolism - no subcategory	Heme, hemin uptake and utilization systems in GramNegatives	Ferrichrome transport ATP-binding protein FhuC (TC 3.A.1.14.3)
Iron acquisition and metabolism - no subcategory	Hemin transport system	Periplasmic hemin-binding protein
Iron acquisition and metabolism - no subcategory	Hemin transport system	ABC-type hemin transport system, ATPase component
Iron acquisition and metabolism - no subcategory	Hemin transport system	Hemin ABC transporter, permease protein
Iron acquisition and metabolism - no subcategory	Hemin transport system	Ferric reductase (1.6.99.14)
Iron acquisition and metabolism - no subcategory	Hemin transport system	Hemin transport protein HmuS
RNA processing and modification	Ribonucleases in Bacillus	Ribonuclease HII (EC 3.1.26.4)
RNA processing and modification	Ribonucleases in Bacillus	Metallo-beta-lactamase family protein, RNA-specific
RNA processing and modification	RNA 3'-terminal phosphate cyclase	Transcriptional regulatory protein RtcR
RNA processing and modification	RNA 3'-terminal phosphate cyclase	RNA-2',3'-PO4:RNA-5'-OH ligase
RNA processing and modification	RNA processing and degradation, bacterial	3'-to-5' exoribonuclease RNase R
RNA processing and modification	RNA processing and degradation, bacterial	Ribonuclease I precursor (EC 3.1.27.6)
RNA processing and modification	RNA processing and degradation, bacterial	Ribonuclease III (EC 3.1.26.3)
RNA processing and modification	RNA processing and degradation, bacterial	Ribonuclease E (EC 3.1.26.12)
RNA processing and modification	RNA methylation	tRNA (5-methylaminomethyl-2-thiouridylate)-methyltransferase (EC 2.1.1.61)
RNA processing and modification	RNA methylation	tRNA (cytidine(34)-2'-O)-methyltransferase (EC 2.1.1.207)
RNA processing and modification	RNA methylation	16S rRNA (cytosine(967)-C(5))-methyltransferase (EC 2.1.1.176)
RNA processing and modification	RNA methylation	SSU rRNA (adenine(1518)-N(6)/adenine(1519)-N(6))-dimethyltransferase (EC 2.1.1.182)
RNA processing and modification	RNA methylation	16S rRNA (guanine(966)-N(2))-methyltransferase (EC 2.1.1.171)
RNA processing and modification	ATP-dependent RNA helicases, bacterial	ATP-dependent RNA helicase Atu1833
RNA processing and modification	Ribonuclease H	Ribonuclease HI (EC 3.1.26.4)
RNA processing and modification	Ribonuclease H	Ribonuclease HII (EC 3.1.26.4)
RNA processing and modification	mnm5U34 biosynthesis bacteria	tRNA (5-methylaminomethyl-2-thiouridylate)-methyltransferase (EC 2.1.1.61)
RNA processing and modification	mnm5U34 biosynthesis bacteria	Cysteine desulfurase (EC 2.8.1.7)
RNA processing and modification	mnm5U34 biosynthesis bacteria	Cysteine desulfurase (EC 2.8.1.7), NifS subfamily
RNA processing and modification	RNA processing orphans	2'-5' RNA ligase
Transcription	Transcription initiation, bacterial sigma factors	RNA polymerase sigma-54 factor RpoN
Transcription	Transcription initiation, bacterial sigma factors	RNA polymerase sigma factor RpoD
Transcription	Transcription initiation, bacterial sigma factors	RNA polymerase sigma-70 factor
Transcription	Transcription initiation, bacterial sigma factors	RNA polymerase sigma factor RpoH
Transcription	Transcription initiation, bacterial sigma factors	RNA polymerase sigma factor RpoH-related protein
Transcription	RNA polymerase bacterial	DNA-directed RNA polymerase alpha subunit (EC 2.7.7.6)
Transcription	RNA polymerase bacterial	DNA-directed RNA polymerase beta' subunit (EC 2.7.7.6)
Transcription	RNA polymerase bacterial	DNA-directed RNA polymerase omega subunit (EC 2.7.7.6)
Transcription	RNA polymerase bacterial	DNA-directed RNA polymerase beta subunit (EC 2.7.7.6)
Transcription	Transcription factors bacterial	Transcription termination protein NusB
Transcription	Transcription factors bacterial	Transcription accessory protein (S1 RNA-binding domain)
Transcription	Transcription factors bacterial	Transcription elongation factor GreA
Transcription	Transcription factors bacterial	Transcription termination factor Rho
Transcription	Transcription factors bacterial	Transcription antitermination protein NusG
Transcription	Transcription factors bacterial	Transcription-repair coupling factor
Transcription	Transcription factors bacterial	COG2740: Predicted nucleic-acid-binding protein implicated in transcription termination
Transcription	Transcription factors bacterial	Transcription elongation factor GreB
Transcription	Transcription factors bacterial	Transcription termination protein NusA
Transcription	Rrf2 family transcriptional regulators	Predicted transcriptional regulator of sulfate adenylyltransferase, Rrf2 family
Transcription	Rrf2 family transcriptional regulators	Predicted transcriptional regulator of 4-carboxymuconolactone decarboxylase, Rrf2 family
Transcription	Rrf2 family transcriptional regulators	Rrf2 family transcriptional regulator
Transcription	Rrf2 family transcriptional regulators	Iron-responsive repressor RirA
RNA Metabolism - no subcategory	Group II intron-associated genes	Retron-type RNA-directed DNA polymerase (EC 2.7.7.49)
Pyrimidines	pyrimidine conversions	Cytosine deaminase (EC 3.5.4.1)
Pyrimidines	pyrimidine conversions	Thymidine kinase (EC 2.7.1.21)
Pyrimidines	pyrimidine conversions	Thymidylate synthase (EC 2.1.1.45)
Pyrimidines	pyrimidine conversions	Thymidine phosphorylase (EC 2.4.2.4)
Pyrimidines	pyrimidine conversions	2',3'-cyclic-nucleotide 2'-phosphodiesterase (EC 3.1.4.16)
Pyrimidines	pyrimidine conversions	CTP synthase (EC 6.3.4.2)
Pyrimidines	pyrimidine conversions	Deoxycytidine triphosphate deaminase (EC 3.5.4.13)
Pyrimidines	pyrimidine conversions	Nucleoside diphosphate kinase (EC 2.7.4.6)
Pyrimidines	pyrimidine conversions	Thymidylate kinase (EC 2.7.4.9)
Pyrimidines	pyrimidine conversions	Thioredoxin reductase (EC 1.8.1.9)
Pyrimidines	pyrimidine conversions	Cytidylate kinase (EC 2.7.4.25)
Pyrimidines	pyrimidine conversions	Bis(5'-nucleosyl)-tetraphosphatase (asymmetrical) (EC 3.6.1.17)
Pyrimidines	pyrimidine conversions	Purine nucleoside phosphorylase (EC 2.4.2.1)
Pyrimidines	pyrimidine conversions	5'-nucleotidase (EC 3.1.3.5)
Pyrimidines	pyrimidine conversions	3'-nucleotidase (EC 3.1.3.6)
Pyrimidines	pyrimidine conversions	Cytidine deaminase (EC 3.5.4.5)
Pyrimidines	pyrimidine conversions	Uracil phosphoribosyltransferase (EC 2.4.2.9)
Purines	De Novo Purine Biosynthesis	Phosphoribosylamine--glycine ligase (EC 6.3.4.13)
Purines	De Novo Purine Biosynthesis	IMP cyclohydrolase (EC 3.5.4.10)
Purines	De Novo Purine Biosynthesis	Amidophosphoribosyltransferase (EC 2.4.2.14)
Purines	De Novo Purine Biosynthesis	Ribose-phosphate pyrophosphokinase (EC 2.7.6.1)
Purines	De Novo Purine Biosynthesis	Phosphoribosylaminoimidazole-succinocarboxamide synthase (EC 6.3.2.6)
Purines	De Novo Purine Biosynthesis	Phosphoribosylglycinamide formyltransferase (EC 2.1.2.2)
Purines	De Novo Purine Biosynthesis	Adenylosuccinate lyase (EC 4.3.2.2)
Purines	De Novo Purine Biosynthesis	Phosphoribosylformylglycinamidine cyclo-ligase (EC 6.3.3.1)
Purines	De Novo Purine Biosynthesis	Phosphoribosylaminoimidazolecarboxamide formyltransferase (EC 2.1.2.3)
Purines	De Novo Purine Biosynthesis	Phosphoribosylformylglycinamidine synthase, PurS subunit (EC 6.3.5.3)
Purines	De Novo Purine Biosynthesis	Phosphoribosylformylglycinamidine synthase, synthetase subunit (EC 6.3.5.3)
Purines	De Novo Purine Biosynthesis	Phosphoribosylformylglycinamidine synthase, glutamine amidotransferase subunit (EC 6.3.5.3)
Purines	Xanthine dehydrogenase subunits	Xanthine and CO dehydrogenases maturation factor, XdhC/CoxF family
Purines	Xanthine dehydrogenase subunits	Xanthine dehydrogenase, molybdenum binding subunit (EC 1.17.1.4)
Purines	Xanthine dehydrogenase subunits	Xanthine dehydrogenase, FAD binding subunit (EC 1.17.1.4)
Purines	Xanthine dehydrogenase subunits	Xanthine dehydrogenase iron-sulfur subunit (EC 1.17.1.4)
Purines	Purine Utilization	Xanthine and CO dehydrogenases maturation factor, XdhC/CoxF family
Purines	Purine Utilization	Xanthine dehydrogenase, molybdenum binding subunit (EC 1.17.1.4)
Purines	Purine Utilization	Xanthine dehydrogenase, FAD binding subunit (EC 1.17.1.4)
Purines	Purine Utilization	Cytosine/purine/uracil/thiamine/allantoin permease family protein
Purines	Purine Utilization	Guanine deaminase (EC 3.5.4.3)
Purines	Purine Utilization	Xanthine dehydrogenase iron-sulfur subunit (EC 1.17.1.4)
Purines	GMP synthase	GMP synthase [glutamine-hydrolyzing], ATP pyrophosphatase subunit (EC 6.3.5.2)
Purines	GMP synthase	GMP synthase [glutamine-hydrolyzing], amidotransferase subunit (EC 6.3.5.2)
Purines	Purine conversions	Adenylosuccinate synthetase (EC 6.3.4.4)
Purines	Purine conversions	GMP synthase [glutamine-hydrolyzing], amidotransferase subunit (EC 6.3.5.2)
Purines	Purine conversions	Inosine-5'-monophosphate dehydrogenase (EC 1.1.1.205)
Purines	Purine conversions	Hypoxanthine-guanine phosphoribosyltransferase (EC 2.4.2.8)
Purines	Purine conversions	Adenylosuccinate lyase (EC 4.3.2.2)
Purines	Purine conversions	Polyphosphate kinase (EC 2.7.4.1)
Purines	Purine conversions	Adenine phosphoribosyltransferase (EC 2.4.2.7)
Purines	Purine conversions	Guanine deaminase (EC 3.5.4.3)
Purines	Purine conversions	2',3'-cyclic-nucleotide 2'-phosphodiesterase (EC 3.1.4.16)
Purines	Purine conversions	Nucleoside diphosphate kinase (EC 2.7.4.6)
Purines	Purine conversions	Adenylate kinase (EC 2.7.4.3)
Purines	Purine conversions	Inosine-uridine preferring nucleoside hydrolase (EC 3.2.2.1)
Purines	Purine conversions	AMP nucleosidase (EC 3.2.2.4)
Purines	Purine conversions	Adenine deaminase (EC 3.5.4.2)
Purines	Purine conversions	Purine nucleoside phosphorylase (EC 2.4.2.1)
Purines	Purine conversions	5'-nucleotidase (EC 3.1.3.5)
Purines	Purine conversions	3'-nucleotidase (EC 3.1.3.6)
Purines	Purine conversions	GMP synthase [glutamine-hydrolyzing], ATP pyrophosphatase subunit (EC 6.3.5.2)
Purines	Purine conversions	Adenosine deaminase (EC 3.5.4.4)
Purines	Purine conversions	Xanthine-guanine phosphoribosyltransferase (EC 2.4.2.22)
Purines	Purine conversions	Guanylate kinase (EC 2.7.4.8)
Nucleosides and Nucleotides - no subcategory	Ribonucleotide reduction	Glutaredoxin-like protein NrdH, required for reduction of Ribonucleotide reductase class Ib
Nucleosides and Nucleotides - no subcategory	Ribonucleotide reduction	Ribonucleotide reductase of class Ib (aerobic), alpha subunit (EC 1.17.4.1)
Nucleosides and Nucleotides - no subcategory	Ribonucleotide reduction	Ribonucleotide reductase of class II (coenzyme B12-dependent) (EC 1.17.4.1)
Nucleosides and Nucleotides - no subcategory	Ribonucleotide reduction	Ribonucleotide reduction protein NrdI
Nucleosides and Nucleotides - no subcategory	Ribonucleotide reduction	Ribonucleotide reductase transcriptional regulator NrdR
Nucleosides and Nucleotides - no subcategory	Ribonucleotide reduction	Ribonucleotide reductase of class Ib (aerobic), beta subunit (EC 1.17.4.1)
Nucleosides and Nucleotides - no subcategory	Hydantoin metabolism	N-carbamoyl-L-amino acid hydrolase (EC 3.5.1.87)
Nucleosides and Nucleotides - no subcategory	Hydantoin metabolism	N-methylhydantoinase B (EC 3.5.2.14)
Nucleosides and Nucleotides - no subcategory	Hydantoin metabolism	Beta-ureidopropionase (EC 3.5.1.6)
Nucleosides and Nucleotides - no subcategory	Hydantoin metabolism	D-hydantoinase (EC 3.5.2.2)
Nucleosides and Nucleotides - no subcategory	Hydantoin metabolism	N-methylhydantoinase A (EC 3.5.2.14)
Nucleosides and Nucleotides - no subcategory	Hydantoin metabolism	Dihydropyrimidinase (EC 3.5.2.2)
Nucleosides and Nucleotides - no subcategory	Hydantoin metabolism	Deacetylases, including yeast histone deacetylase and acetoin utilization protein
Nucleosides and Nucleotides - no subcategory	Adenosyl nucleosidases	S-adenosylhomocysteine nucleosidase (EC 3.2.2.9)
Nucleosides and Nucleotides - no subcategory	Adenosyl nucleosidases	Purine nucleoside phosphorylase (EC 2.4.2.1)
Nucleosides and Nucleotides - no subcategory	Adenosyl nucleosidases	5'-methylthioadenosine nucleosidase (EC 3.2.2.16)
Detoxification	Nucleoside triphosphate pyrophosphohydrolase MazG	Nucleoside triphosphate pyrophosphohydrolase MazG (EC 3.6.1.8)
Detoxification	Nudix proteins (nucleoside triphosphate hydrolases)	Nudix hydrolase family protein YffH
Detoxification	Nudix proteins (nucleoside triphosphate hydrolases)	Nudix dNTPase DR1776 (EC 3.6.1.-)
Detoxification	Nudix proteins (nucleoside triphosphate hydrolases)	Deoxyuridine 5'-triphosphate nucleotidohydrolase (EC 3.6.1.23)
Detoxification	Nudix proteins (nucleoside triphosphate hydrolases)	ADP-ribose pyrophosphatase (EC 3.6.1.13)
Detoxification	Nudix proteins (nucleoside triphosphate hydrolases)	5-methyl-dCTP pyrophosphohydrolase (EC 3.6.1.-)
Detoxification	Nudix proteins (nucleoside triphosphate hydrolases)	Mutator mutT protein (7,8-dihydro-8-oxoguanine-triphosphatase) (EC 3.6.1.-)
Detoxification	Housecleaning nucleoside triphosphate pyrophosphatases	Deoxyuridine 5'-triphosphate nucleotidohydrolase (EC 3.6.1.23)
Protein folding	Protein chaperones	Heat shock protein GrpE
Protein folding	Protein chaperones	Chaperone protein DnaK
Protein folding	Protein chaperones	Chaperone protein DnaJ
Protein folding	Protein chaperones	DnaJ-class molecular chaperone CbpA
Protein folding	Protein chaperones	Chaperone protein HtpG
Protein folding	Periplasmic disulfide interchange	Periplasmic thiol:disulfide oxidoreductase DsbB, required for DsbA reoxidation
Protein folding	Periplasmic disulfide interchange	Cytochrome c-type biogenesis protein CcmG/DsbE, thiol:disulfide oxidoreductase
Protein folding	Periplasmic disulfide interchange	Periplasmic thiol:disulfide interchange protein DsbA
Protein folding	Periplasmic disulfide interchange	Cytochrome c-type biogenesis protein CcdA (DsbD analog)
Protein folding	Peptidyl-prolyl cis-trans isomerase	Peptidyl-prolyl cis-trans isomerase PpiD (EC 5.2.1.8)
Protein biosynthesis	tRNA aminoacylation, Val	Valyl-tRNA synthetase (EC 6.1.1.9)
Protein biosynthesis	tRNA aminoacylation, Met	Methionyl-tRNA synthetase (EC 6.1.1.10)
Protein biosynthesis	tRNA aminoacylation, Met	Methionyl-tRNA synthetase-related protein
Protein biosynthesis	rRNAs	5S rRNA
Protein biosynthesis	rRNAs	SSU rRNA
Protein biosynthesis	rRNAs	LSU rRNA
Protein biosynthesis	tRNA aminoacylation, Ile	Isoleucyl-tRNA synthetase (EC 6.1.1.5)
Protein biosynthesis	tRNA aminoacylation, Arg	Arginyl-tRNA synthetase (EC 6.1.1.19)
Protein biosynthesis	Translation initiation factors bacterial	Translation initiation factor 1
Protein biosynthesis	Translation initiation factors bacterial	Methionyl-tRNA formyltransferase (EC 2.1.2.9)
Protein biosynthesis	Translation initiation factors bacterial	Translation initiation factor 3
Protein biosynthesis	Translation initiation factors bacterial	Translation initiation factor 2
Protein biosynthesis	Translation initiation factors bacterial	Ribosome-binding factor A
Protein biosynthesis	Ribosome SSU bacterial	SSU ribosomal protein S11p (S14e)
Protein biosynthesis	Ribosome SSU bacterial	SSU ribosomal protein S1p
Protein biosynthesis	Ribosome SSU bacterial	SSU ribosomal protein S6p
Protein biosynthesis	Ribosome SSU bacterial	SSU ribosomal protein S15p (S13e)
Protein biosynthesis	Ribosome SSU bacterial	SSU ribosomal protein S14p (S29e)
Protein biosynthesis	Ribosome SSU bacterial	SSU ribosomal protein S5p (S2e)
Protein biosynthesis	Ribosome SSU bacterial	SSU ribosomal protein S18p
Protein biosynthesis	Ribosome SSU bacterial	SSU ribosomal protein S17p (S11e)
Protein biosynthesis	Ribosome SSU bacterial	SSU ribosomal protein S20p
Protein biosynthesis	Ribosome SSU bacterial	SSU ribosomal protein S12p (S23e)
Protein biosynthesis	Ribosome SSU bacterial	SSU ribosomal protein S9p (S16e)
Protein biosynthesis	Ribosome SSU bacterial	SSU ribosomal protein S8p (S15Ae)
Protein biosynthesis	Ribosome SSU bacterial	SSU ribosomal protein S4p (S9e)
Protein biosynthesis	Ribosome SSU bacterial	SSU ribosomal protein S14p (S29e), zinc-independent
Protein biosynthesis	Ribosome SSU bacterial	SSU ribosomal protein S19p (S15e)
Protein biosynthesis	Ribosome SSU bacterial	SSU ribosomal protein S10p (S20e)
Protein biosynthesis	Ribosome SSU bacterial	SSU ribosomal protein S16p
Protein biosynthesis	Ribosome SSU bacterial	SSU ribosomal protein S3p (S3e)
Protein biosynthesis	Ribosome SSU bacterial	SSU ribosomal protein S18p, zinc-independent
Protein biosynthesis	Ribosome SSU bacterial	SSU ribosomal protein S7p (S5e)
Protein biosynthesis	Ribosome SSU bacterial	SSU ribosomal protein S2p (SAe)
Protein biosynthesis	Ribosome SSU bacterial	SSU ribosomal protein S21p
Protein biosynthesis	Ribosome SSU bacterial	SSU ribosomal protein S13p (S18e)
Protein biosynthesis	tRNA aminoacylation, Gly	Glycyl-tRNA synthetase alpha chain (EC 6.1.1.14)
Protein biosynthesis	tRNA aminoacylation, Gly	Glycyl-tRNA synthetase beta chain (EC 6.1.1.14)
Protein biosynthesis	tRNA aminoacylation, Ala	Gly-tRNA(Ala) deacylase
Protein biosynthesis	tRNA aminoacylation, Ala	Ser-tRNA(Ala) deacylase
Protein biosynthesis	tRNA aminoacylation, Ala	Alanyl-tRNA synthetase (EC 6.1.1.7)
Protein biosynthesis	tRNA aminoacylation, Trp	Tryptophanyl-tRNA synthetase (EC 6.1.1.2)
Protein biosynthesis	Ribosome LSU bacterial	LSU ribosomal protein L18p (L5e)
Protein biosynthesis	Ribosome LSU bacterial	LSU ribosomal protein L11p (L12e)
Protein biosynthesis	Ribosome LSU bacterial	LSU ribosomal protein L5p (L11e)
Protein biosynthesis	Ribosome LSU bacterial	LSU ribosomal protein L23p (L23Ae)
Protein biosynthesis	Ribosome LSU bacterial	LSU ribosomal protein L14p (L23e)
Protein biosynthesis	Ribosome LSU bacterial	LSU ribosomal protein L2p (L8e)
Protein biosynthesis	Ribosome LSU bacterial	LSU ribosomal protein L31p
Protein biosynthesis	Ribosome LSU bacterial	LSU ribosomal protein L6p (L9e)
Protein biosynthesis	Ribosome LSU bacterial	LSU ribosomal protein L21p
Protein biosynthesis	Ribosome LSU bacterial	LSU ribosomal protein L24p (L26e)
Protein biosynthesis	Ribosome LSU bacterial	LSU ribosomal protein L29p (L35e)
Protein biosynthesis	Ribosome LSU bacterial	LSU ribosomal protein L30p (L7e)
Protein biosynthesis	Ribosome LSU bacterial	LSU ribosomal protein L31p, zinc-independent
Protein biosynthesis	Ribosome LSU bacterial	LSU ribosomal protein L1p (L10Ae)
Protein biosynthesis	Ribosome LSU bacterial	LSU ribosomal protein L16p (L10e)
Protein biosynthesis	Ribosome LSU bacterial	LSU ribosomal protein L25p
Protein biosynthesis	Ribosome LSU bacterial	LSU ribosomal protein L3p (L3e)
Protein biosynthesis	Ribosome LSU bacterial	LSU ribosomal protein L15p (L27Ae)
Protein biosynthesis	Ribosome LSU bacterial	LSU ribosomal protein L33p, zinc-independent
Protein biosynthesis	Ribosome LSU bacterial	LSU ribosomal protein L13p (L13Ae)
Protein biosynthesis	Ribosome LSU bacterial	LSU ribosomal protein L22p (L17e)
Protein biosynthesis	Ribosome LSU bacterial	LSU ribosomal protein L34p
Protein biosynthesis	Ribosome LSU bacterial	LSU ribosomal protein L10p (P0)
Protein biosynthesis	Ribosome LSU bacterial	LSU ribosomal protein L9p
Protein biosynthesis	Ribosome LSU bacterial	LSU ribosomal protein L28p
Protein biosynthesis	Ribosome LSU bacterial	LSU ribosomal protein L19p
Protein biosynthesis	Ribosome LSU bacterial	LSU ribosomal protein L35p
Protein biosynthesis	Ribosome LSU bacterial	LSU ribosomal protein L36p
Protein biosynthesis	Ribosome LSU bacterial	LSU ribosomal protein L20p
Protein biosynthesis	Ribosome LSU bacterial	LSU ribosomal protein L32p
Protein biosynthesis	Ribosome LSU bacterial	LSU ribosomal protein L33p
Protein biosynthesis	Ribosome LSU bacterial	LSU ribosomal protein L17p
Protein biosynthesis	Ribosome LSU bacterial	LSU ribosomal protein L27p
Protein biosynthesis	Ribosome LSU bacterial	LSU ribosomal protein L4p (L1e)
Protein biosynthesis	Programmed frameshift	programmed frameshift-containing
Protein biosynthesis	Programmed frameshift	Peptide chain release factor 2 unshifted fragment
Protein biosynthesis	Programmed frameshift	Peptide chain release factor 2
Protein biosynthesis	tRNA aminoacylation, Cys	Cysteinyl-tRNA synthetase (EC 6.1.1.16)
Protein biosynthesis	Translation termination factors bacterial	Ribosome recycling factor
Protein biosynthesis	Translation termination factors bacterial	Peptidyl-tRNA hydrolase (EC 3.1.1.29)
Protein biosynthesis	Translation termination factors bacterial	Peptide deformylase (EC 3.5.1.88)
Protein biosynthesis	Translation termination factors bacterial	Peptide chain release factor 3
Protein biosynthesis	Translation termination factors bacterial	tmRNA-binding protein SmpB
Protein biosynthesis	Translation termination factors bacterial	Peptide chain release factor 1
Protein biosynthesis	Translation termination factors bacterial	Methionine aminopeptidase (EC 3.4.11.18)
Protein biosynthesis	Translation termination factors bacterial	Peptide chain release factor 2
Protein biosynthesis	tRNA aminoacylation, His	Histidyl-tRNA synthetase (EC 6.1.1.21)
Protein biosynthesis	tRNA aminoacylation, Asp and Asn	Aspartyl-tRNA(Asn) synthetase (EC 6.1.1.23)
Protein biosynthesis	tRNA aminoacylation, Asp and Asn	Aspartyl-tRNA(Asn) amidotransferase subunit C (EC 6.3.5.6)
Protein biosynthesis	tRNA aminoacylation, Asp and Asn	Aspartyl-tRNA(Asn) amidotransferase subunit B (EC 6.3.5.6)
Protein biosynthesis	tRNA aminoacylation, Asp and Asn	Aspartyl-tRNA synthetase (EC 6.1.1.12)
Protein biosynthesis	tRNA aminoacylation, Asp and Asn	Aspartyl-tRNA(Asn) amidotransferase subunit A (EC 6.3.5.6)
Protein biosynthesis	Translation elongation factors bacterial	Translation elongation factor G
Protein biosynthesis	Translation elongation factors bacterial	Translation elongation factor LepA
Protein biosynthesis	Translation elongation factors bacterial	Translation elongation factor Tu
Protein biosynthesis	Translation elongation factors bacterial	Translation elongation factor Ts
Protein biosynthesis	Translation elongation factors bacterial	Translation elongation factor P
Protein biosynthesis	tRNAs	tRNA-Phe-GAA
Protein biosynthesis	tRNAs	tRNA-Leu-CAG
Protein biosynthesis	tRNAs	tRNA-Arg-ACG
Protein biosynthesis	tRNAs	tRNA-Val-GAC
Protein biosynthesis	tRNAs	tRNA-Leu-CAA
Protein biosynthesis	tRNAs	tRNA-Leu-GAG
Protein biosynthesis	tRNAs	tRNA-Arg-CCG
Protein biosynthesis	tRNAs	tRNA-Ala-GGC
Protein biosynthesis	tRNAs	tRNA-Pro-CGG
Protein biosynthesis	tRNAs	tRNA-Gly-CCC
Protein biosynthesis	tRNAs	tRNA-Cys-GCA
Protein biosynthesis	tRNAs	tRNA-Pro-GGG
Protein biosynthesis	tRNAs	tRNA-Gly-GCC
Protein biosynthesis	tRNAs	tRNA-Trp-CCA
Protein biosynthesis	tRNAs	tRNA-Ser-CGA
Protein biosynthesis	tRNAs	tRNA-Ser-GGA
Protein biosynthesis	tRNA aminoacylation, Lys	Lysyl-tRNA synthetase (class II) (EC 6.1.1.6)
Protein biosynthesis	tRNA aminoacylation, Thr	Threonyl-tRNA synthetase (EC 6.1.1.3)
Protein biosynthesis	tRNA aminoacylation, Pro	Prolyl-tRNA synthetase (EC 6.1.1.15), bacterial type
Protein biosynthesis	tRNA aminoacylation, Pro	Cys-tRNA(Pro) deacylase YbaK
Protein biosynthesis	tRNA aminoacylation, Pro	tRNA proofreading protein STM4549
Protein biosynthesis	Translation elongation factor G family	Ribosome protection-type tetracycline resistance related proteins
Protein biosynthesis	Translation elongation factor G family	Translation elongation factor G
Protein biosynthesis	tRNA aminoacylation, Glu and Gln	Glutamyl-tRNA(Gln) amidotransferase subunit A (EC 6.3.5.7)
Protein biosynthesis	tRNA aminoacylation, Glu and Gln	Glutamyl-tRNA synthetase (EC 6.1.1.17)
Protein biosynthesis	tRNA aminoacylation, Glu and Gln	Glutamyl-tRNA(Gln) amidotransferase subunit B (EC 6.3.5.7)
Protein biosynthesis	tRNA aminoacylation, Glu and Gln	Glutamyl-tRNA(Gln) synthetase (EC 6.1.1.24)
Protein biosynthesis	tRNA aminoacylation, Glu and Gln	Glutamyl-tRNA(Gln) amidotransferase subunit C (EC 6.3.5.7)
Protein biosynthesis	tRNA aminoacylation, Ser	Archaeal seryl-tRNA synthetase-related sequence
Protein biosynthesis	tRNA aminoacylation, Ser	Seryl-tRNA synthetase (EC 6.1.1.11)
Protein biosynthesis	tRNA aminoacylation, Tyr	Tyrosyl-tRNA synthetase (EC 6.1.1.1)
Protein biosynthesis	tRNA aminoacylation, Leu	Leucyl-tRNA synthetase (EC 6.1.1.4)
Protein biosynthesis	Glycyl-tRNA synthetase	Glycyl-tRNA synthetase alpha chain (EC 6.1.1.14)
Protein biosynthesis	Glycyl-tRNA synthetase	Glycyl-tRNA synthetase beta chain (EC 6.1.1.14)
Protein biosynthesis	tRNA aminoacylation, Phe	Phenylalanyl-tRNA synthetase alpha chain (EC 6.1.1.20)
Protein biosynthesis	tRNA aminoacylation, Phe	Phenylalanyl-tRNA synthetase beta chain (EC 6.1.1.20)
Protein processing and modification	Protein-L-isoaspartate O-methyltransferase	Protein-L-isoaspartate O-methyltransferase (EC 2.1.1.77)
Protein processing and modification	Signal peptidase	Signal peptidase I (EC 3.4.21.89)
Protein processing and modification	Signal peptidase	Lipoprotein signal peptidase (EC 3.4.23.36)
Protein processing and modification	G3E family of P-loop GTPases (metallocenter biosynthesis)	Urease accessory protein UreF
Protein processing and modification	G3E family of P-loop GTPases (metallocenter biosynthesis)	CobW GTPase involved in cobalt insertion for B12 biosynthesis
Protein processing and modification	G3E family of P-loop GTPases (metallocenter biosynthesis)	Urease gamma subunit (EC 3.5.1.5)
Protein processing and modification	G3E family of P-loop GTPases (metallocenter biosynthesis)	Urease accessory protein UreE
Protein processing and modification	G3E family of P-loop GTPases (metallocenter biosynthesis)	Urease alpha subunit (EC 3.5.1.5)
Protein processing and modification	G3E family of P-loop GTPases (metallocenter biosynthesis)	Cobalamin synthesis protein/P47K family protein
Protein processing and modification	G3E family of P-loop GTPases (metallocenter biosynthesis)	Urease accessory protein UreD
Protein processing and modification	G3E family of P-loop GTPases (metallocenter biosynthesis)	Urease beta subunit (EC 3.5.1.5)
Protein processing and modification	G3E family of P-loop GTPases (metallocenter biosynthesis)	B12 binding domain of Methylmalonyl-CoA mutase (EC 5.4.99.2)
Protein processing and modification	G3E family of P-loop GTPases (metallocenter biosynthesis)	Methylmalonyl-CoA mutase (EC 5.4.99.2)
Protein processing and modification	G3E family of P-loop GTPases (metallocenter biosynthesis)	Urease accessory protein UreG
Protein processing and modification	N-linked Glycosylation in Bacteria	UDP-glucose 4-epimerase (EC 5.1.3.2)
Protein processing and modification	N-linked Glycosylation in Bacteria	UDP-N-acetylglucosamine 4,6-dehydratase (EC 4.2.1.-)
Protein processing and modification	N-linked Glycosylation in Bacteria	Lipid carrier : UDP-N-acetylgalactosaminyltransferase (EC 2.4.1.-)
Protein degradation	Putative TldE-TldD proteolytic complex	TldE protein, part of TldE/TldD proteolytic complex
Protein degradation	Putative TldE-TldD proteolytic complex	TldD protein, part of TldE/TldD proteolytic complex
Protein degradation	Aminopeptidases (EC 3.4.11.-)	Peptidase B (EC 3.4.11.23)
Protein degradation	Aminopeptidases (EC 3.4.11.-)	Xaa-Pro aminopeptidase (EC 3.4.11.9)
Protein degradation	Aminopeptidases (EC 3.4.11.-)	Aminopeptidase S (Leu, Val, Phe, Tyr preference) (EC 3.4.11.24)
Protein degradation	Aminopeptidases (EC 3.4.11.-)	Membrane alanine aminopeptidase N (EC 3.4.11.2)
Protein degradation	Aminopeptidases (EC 3.4.11.-)	Cytosol aminopeptidase PepA (EC 3.4.11.1)
Protein degradation	Protein degradation	Leucyl/phenylalanyl-tRNA--protein transferase (EC 2.3.2.6)
Protein degradation	Protein degradation	Dipeptidyl carboxypeptidase Dcp (EC 3.4.15.5)
Protein degradation	Metallocarboxypeptidases (EC 3.4.17.-)	D-alanyl-D-alanine carboxypeptidase (EC 3.4.16.4)
Protein degradation	Dipeptidases (EC 3.4.13.-)	Alpha-aspartyl dipeptidase Peptidase E (EC 3.4.13.21)
Protein degradation	Proteolysis in bacteria, ATP-dependent	DNA repair protein RadA
Protein degradation	Proteolysis in bacteria, ATP-dependent	ATP-dependent Clp protease ATP-binding subunit ClpX
Protein degradation	Proteolysis in bacteria, ATP-dependent	ATP-dependent Clp protease ATP-binding subunit ClpA
Protein degradation	Proteolysis in bacteria, ATP-dependent	ATP-dependent hsl protease ATP-binding subunit HslU
Protein degradation	Proteolysis in bacteria, ATP-dependent	ATP-dependent protease La (EC 3.4.21.53) Type I
Protein degradation	Proteolysis in bacteria, ATP-dependent	ATP-dependent Clp protease adaptor protein ClpS
Flagellar motility in Prokaryota	Flagellum in Campylobacter	Flagellar basal-body rod protein FlgC
Flagellar motility in Prokaryota	Flagellum in Campylobacter	Flagellin protein FlaA
Flagellar motility in Prokaryota	Flagellum in Campylobacter	Cell division protein FtsI [Peptidoglycan synthetase] (EC 2.4.1.129)
Flagellar motility in Prokaryota	Flagellum in Campylobacter	Flagellar hook-basal body complex protein FliE
Flagellar motility in Prokaryota	Flagellum in Campylobacter	Flagellar basal-body rod protein FlgB
Flagellar motility in Prokaryota	Flagellum	Flagellar regulatory protein FleQ
Flagellar motility in Prokaryota	Flagellum	Flagellar basal-body rod protein FlgF
Flagellar motility in Prokaryota	Flagellum	RNA polymerase sigma factor RpoD
Flagellar motility in Prokaryota	Flagellum	Flagellar L-ring protein FlgH
Flagellar motility in Prokaryota	Flagellum	Flagellin protein FlaA
Flagellar motility in Prokaryota	Flagellum	Flagellar motor switch protein FliN
Flagellar motility in Prokaryota	Flagellum	Flagellar hook-associated protein FlgK
Flagellar motility in Prokaryota	Flagellum	Flagellar basal-body P-ring formation protein FlgA
Flagellar motility in Prokaryota	Flagellum	Flagellar biosynthesis protein FliR
Flagellar motility in Prokaryota	Flagellum	Flagellar basal-body rod protein FlgG
Flagellar motility in Prokaryota	Flagellum	RNA polymerase sigma-54 factor RpoN
Flagellar motility in Prokaryota	Flagellum	Flagellar motor rotation protein MotB
Flagellar motility in Prokaryota	Flagellum	Flagellar biosynthesis protein FliP
Flagellar motility in Prokaryota	Flagellum	Flagellar protein FliJ
Flagellar motility in Prokaryota	Flagellum	Flagellar hook-associated protein FlgL
Flagellar motility in Prokaryota	Flagellum	Flagellar hook protein FlgE
Flagellar motility in Prokaryota	Flagellum	Flagellum-specific ATP synthase FliI
Flagellar motility in Prokaryota	Flagellum	Flagellar biosynthesis protein FlhA
Flagellar motility in Prokaryota	Flagellum	Flagellar M-ring protein FliF
Flagellar motility in Prokaryota	Flagellum	Flagellar biosynthesis protein FliQ
Flagellar motility in Prokaryota	Flagellum	Flagellar basal-body rod modification protein FlgD
Flagellar motility in Prokaryota	Flagellum	Flagellar hook-length control protein FliK
Flagellar motility in Prokaryota	Flagellum	Flagellar P-ring protein FlgI
Flagellar motility in Prokaryota	Flagellum	Flagellar motor switch protein FliM
Flagellar motility in Prokaryota	Flagellum	Flagellar basal-body rod protein FlgC
Flagellar motility in Prokaryota	Flagellum	Flagellar biosynthesis protein FlhB
Flagellar motility in Prokaryota	Flagellum	Flagellar motor switch protein FliG
Flagellar motility in Prokaryota	Flagellum	Flagellar motor rotation protein MotA
Flagellar motility in Prokaryota	Flagellum	Flagellar hook-basal body complex protein FliE
Flagellar motility in Prokaryota	Flagellum	Flagellar basal-body rod protein FlgB
Flagellar motility in Prokaryota	Flagellum	Flagellar biosynthesis protein FliO
Flagellar motility in Prokaryota	Flagellar motility	Flagellar motor switch protein FliM
Flagellar motility in Prokaryota	Flagellar motility	Flagellar L-ring protein FlgH
Flagellar motility in Prokaryota	Flagellar motility	Flagellar motor switch protein FliN
Flagellar motility in Prokaryota	Flagellar motility	Flagellar biosynthesis protein FlhB
Flagellar motility in Prokaryota	Flagellar motility	Signal transduction histidine kinase CheA (EC 2.7.3.-)
Flagellar motility in Prokaryota	Flagellar motility	Flagellar motor rotation protein MotA
Flagellar motility in Prokaryota	Flagellar motility	Flagellar biosynthesis protein FliR
Flagellar motility in Prokaryota	Flagellar motility	RNA polymerase sigma-54 factor RpoN
Flagellar motility in Prokaryota	Flagellar motility	Flagellar motor rotation protein MotB
Flagellar motility in Prokaryota	Flagellar motility	Rrf2 family transcriptional regulator
Flagellar motility in Prokaryota	Flagellar motility	Flagellum-specific ATP synthase FliI
Flagellar motility in Prokaryota	Flagellar motility	Flagellar biosynthesis protein FlhA
Flagellar motility in Prokaryota	Flagellar motility	Flagellar basal-body rod modification protein FlgD
Regulation and Cell signaling - no subcategory	cAMP signaling in bacteria	cAMP-binding proteins - catabolite gene activator and regulatory subunit of cAMP-dependent protein kinases
Regulation and Cell signaling - no subcategory	cAMP signaling in bacteria	Adenylate cyclase (EC 4.6.1.1)
Regulation and Cell signaling - no subcategory	cAMP signaling in bacteria	Adenine phosphoribosyltransferase (EC 2.4.2.7)
Regulation and Cell signaling - no subcategory	cAMP signaling in bacteria	3',5'-cyclic-nucleotide phosphodiesterase (EC 3.1.4.17)
Regulation and Cell signaling - no subcategory	cAMP signaling in bacteria	cAMP-dependent Kef-type K+ transport system
Regulation and Cell signaling - no subcategory	Orphan regulatory proteins	Two-component system response regulator QseB
Regulation and Cell signaling - no subcategory	Orphan regulatory proteins	Copper-sensing two-component system response regulator CpxR
Regulation and Cell signaling - no subcategory	Orphan regulatory proteins	Two-component sensor histidine kinase PleC
Regulation and Cell signaling - no subcategory	Orphan regulatory proteins	Two-component nitrogen fixation transcriptional regulator FixJ
Regulation and Cell signaling - no subcategory	Orphan regulatory proteins	Two-component oxygen-sensor histidine kinase FixL
Regulation and Cell signaling - no subcategory	Global Two-component Regulator PrrBA in Proteobacteria	Dna binding response regulator PrrA (RegA)
Regulation and Cell signaling - no subcategory	Global Two-component Regulator PrrBA in Proteobacteria	Sensor histidine kinase PrrB (RegB) (EC 2.7.3.-)
Regulation and Cell signaling - no subcategory	Stringent Response, (p)ppGpp metabolism	GTP pyrophosphokinase (EC 2.7.6.5), (p)ppGpp synthetase II
Regulation and Cell signaling - no subcategory	Stringent Response, (p)ppGpp metabolism	Guanosine-3',5'-bis(diphosphate) 3'-pyrophosphohydrolase (EC 3.1.7.2)
Regulation and Cell signaling - no subcategory	The Chv regulatory system of Alphaproteobacteria	Sensor histidine kinase ChvG (EC 2.7.3.-)
Regulation and Cell signaling - no subcategory	The Chv regulatory system of Alphaproteobacteria	DNA-binding response regulator ChvI
Regulation and Cell signaling - no subcategory	The Chv regulatory system of Alphaproteobacteria	Phosphocarrier protein, nitrogen regulation associated
Regulation and Cell signaling - no subcategory	The Chv regulatory system of Alphaproteobacteria	PTS system permease (IIAMan), nitrogen regulatory IIA protein
Programmed Cell Death and Toxin-antitoxin Systems	Toxin-antitoxin replicon stabilization systems	VapC toxin protein antagonist
Programmed Cell Death and Toxin-antitoxin Systems	Toxin-antitoxin replicon stabilization systems	YoeB toxin protein
Programmed Cell Death and Toxin-antitoxin Systems	Toxin-antitoxin replicon stabilization systems	VapB protein (antitoxin to VapC)
Programmed Cell Death and Toxin-antitoxin Systems	Toxin-antitoxin replicon stabilization systems	VapC toxin protein
Programmed Cell Death and Toxin-antitoxin Systems	Toxin-antitoxin replicon stabilization systems	YefM protein (antitoxin to YoeB)
Programmed Cell Death and Toxin-antitoxin Systems	Phd-Doc, YdcE-YdcD toxin-antitoxin (programmed cell death) systems	Prevent host death protein, Phd antitoxin
Programmed Cell Death and Toxin-antitoxin Systems	Phd-Doc, YdcE-YdcD toxin-antitoxin (programmed cell death) systems	Death on curing protein, Doc toxin
Plant Hormones	Auxin biosynthesis	Tryptophan synthase alpha chain (EC 4.2.1.20)
Plant Hormones	Auxin biosynthesis	Aromatic-L-amino-acid decarboxylase (EC 4.1.1.28)
Plant Hormones	Auxin biosynthesis	Anthranilate phosphoribosyltransferase (EC 2.4.2.18)
Plant Hormones	Auxin biosynthesis	Tryptophan synthase beta chain (EC 4.2.1.20)
Plant Hormones	Auxin biosynthesis	Phosphoribosylanthranilate isomerase (EC 5.3.1.24)
DNA repair	DNA repair, bacterial MutL-MutS system	DNA mismatch repair protein MutS
DNA repair	DNA repair, bacterial MutL-MutS system	DNA mismatch repair protein MutL
DNA repair	DNA repair, UvrABC system	Excinuclease ABC subunit C
DNA repair	DNA repair, UvrABC system	Excinuclease ABC subunit A
DNA repair	DNA repair, UvrABC system	Excinuclease ABC subunit B
DNA repair	DNA repair, bacterial photolyase	Deoxyribodipyrimidine photolyase (EC 4.1.99.3)
DNA repair	2-phosphoglycolate salvage	Phosphoglycolate phosphatase (EC 3.1.3.18)
DNA repair	2-phosphoglycolate salvage	Putative phosphatase YfbT
DNA repair	2-phosphoglycolate salvage	Similar to phosphoglycolate phosphatase, clustered with ribosomal large subunit pseudouridine synthase C
DNA repair	RecA and RecX	RecA protein
DNA repair	RecA and RecX	Regulatory protein RecX
DNA repair	DNA repair system including RecA, MutS and a hypothetical protein	DNA mismatch repair protein MutS
DNA repair	DNA repair system including RecA, MutS and a hypothetical protein	RecA protein
DNA repair	DNA repair system including RecA, MutS and a hypothetical protein	Regulatory protein RecX
DNA repair	DNA repair, bacterial	Exonuclease SbcD
DNA repair	DNA repair, bacterial	ADA regulatory protein
DNA repair	DNA repair, bacterial	SOS-response repressor and protease LexA (EC 3.4.21.88)
DNA repair	DNA repair, bacterial	DNA-cytosine methyltransferase (EC 2.1.1.37)
DNA repair	DNA repair, bacterial	DNA polymerase IV-like protein ImuB
DNA repair	DNA repair, bacterial	DNA polymerase IV (EC 2.7.7.7)
DNA repair	DNA repair, bacterial	Single-stranded DNA-binding protein
DNA repair	DNA repair, bacterial	Exodeoxyribonuclease VII small subunit (EC 3.1.11.6)
DNA repair	DNA repair, bacterial	DNA repair protein RadA
DNA repair	DNA repair, bacterial	Exodeoxyribonuclease VII large subunit (EC 3.1.11.6)
DNA repair	DNA repair, bacterial	DNA repair protein RecN
DNA repair	DNA repair, bacterial	A/G-specific adenine glycosylase (EC 3.2.2.-)
DNA repair	DNA repair, bacterial	DNA recombination protein RmuC
DNA repair	DNA repair, bacterial	Error-prone repair protein ImuA
DNA repair	DNA repair, bacterial	Methylated-DNA--protein-cysteine methyltransferase (EC 2.1.1.63)
DNA repair	DNA repair, bacterial	RecA protein
DNA repair	DNA repair, bacterial	Exodeoxyribonuclease III (EC 3.1.11.2)
DNA repair	DNA repair, bacterial RecFOR pathway	ATP-dependent DNA helicase RecQ
DNA repair	DNA repair, bacterial RecFOR pathway	Single-stranded DNA-binding protein
DNA repair	DNA repair, bacterial RecFOR pathway	Recombination protein RecR
DNA repair	DNA repair, bacterial RecFOR pathway	RecA protein
DNA repair	DNA repair, bacterial RecFOR pathway	DNA recombination and repair protein RecO
DNA repair	DNA repair, bacterial RecFOR pathway	DNA recombination and repair protein RecF
DNA repair	Nonhomologous End-Joining in Bacteria	ATP-dependent DNA ligase (EC 6.5.1.1) LigC
DNA repair	Nonhomologous End-Joining in Bacteria	Ku domain protein
DNA repair	Nonhomologous End-Joining in Bacteria	ATP-dependent DNA ligase (EC 6.5.1.1) clustered with Ku protein, LigD
DNA repair	DNA Repair Base Excision	ATP-dependent DNA ligase (EC 6.5.1.1) LigC
DNA repair	DNA Repair Base Excision	DNA-3-methyladenine glycosylase II (EC 3.2.2.21)
DNA repair	DNA Repair Base Excision	DNA-3-methyladenine glycosylase (EC 3.2.2.20)
DNA repair	DNA Repair Base Excision	Formamidopyrimidine-DNA glycosylase (EC 3.2.2.23)
DNA repair	DNA Repair Base Excision	Ku domain protein
DNA repair	DNA Repair Base Excision	ATP-dependent DNA ligase (EC 6.5.1.1) clustered with Ku protein, LigD
DNA repair	DNA Repair Base Excision	Endonuclease III (EC 4.2.99.18)
DNA repair	DNA Repair Base Excision	DNA polymerase I (EC 2.7.7.7)
DNA repair	DNA repair, bacterial UvrD and related helicases	ATP-dependent DNA helicase pcrA (EC 3.6.1.-)
DNA repair	DNA repair, bacterial UvrD and related helicases	ATP-dependent DNA helicase UvrD/PcrA, proteobacterial paralog
DNA Metabolism - no subcategory	Type I Restriction-Modification	Type I restriction-modification system, restriction subunit R (EC 3.1.21.3)
DNA Metabolism - no subcategory	Type I Restriction-Modification	Type I restriction-modification system, DNA-methyltransferase subunit M (EC 2.1.1.72)
DNA Metabolism - no subcategory	Restriction-Modification System	Type I restriction-modification system, restriction subunit R (EC 3.1.21.3)
DNA Metabolism - no subcategory	Restriction-Modification System	Type I restriction-modification system, DNA-methyltransferase subunit M (EC 2.1.1.72)
DNA Metabolism - no subcategory	DNA ligases	ATP-dependent DNA ligase (EC 6.5.1.1) LigC
DNA Metabolism - no subcategory	DNA ligases	Ku domain protein
DNA Metabolism - no subcategory	DNA ligases	ATP-dependent DNA ligase (EC 6.5.1.1) clustered with Ku protein, LigD
DNA Metabolism - no subcategory	DNA structural proteins, bacterial	Chromosome partition protein smc
DNA Metabolism - no subcategory	DNA structural proteins, bacterial	Integration host factor beta subunit
DNA Metabolism - no subcategory	DNA structural proteins, bacterial	Integration host factor alpha subunit
DNA Metabolism - no subcategory	DNA structural proteins, bacterial	DNA-binding protein HU-beta
DNA replication	DNA topoisomerases, Type I, ATP-independent	DNA topoisomerase I (EC 5.99.1.2)
DNA replication	DNA topoisomerases, Type I, ATP-independent	DNA topoisomerase IB (poxvirus type) (EC 5.99.1.2)
DNA replication	DNA replication strays	Error-prone repair protein ImuA
DNA replication	DNA replication strays	Error-prone repair homolog of DNA polymerase III alpha subunit (EC 2.7.7.7)
DNA replication	DNA replication strays	DNA polymerase IV-like protein ImuB
DNA replication	Plasmid replication	Plasmid replication protein RepA
DNA replication	Plasmid replication	Plasmid replication protein RepB
DNA replication	Plasmid replication	Chromosome (plasmid) partitioning protein ParB
DNA replication	Plasmid replication	Plasmid replication protein RepC
DNA replication	Plasmid replication	Chromosome (plasmid) partitioning protein ParA
DNA replication	DNA topoisomerases, Type II, ATP-dependent	DNA gyrase subunit B (EC 5.99.1.3)
DNA replication	DNA topoisomerases, Type II, ATP-dependent	DNA gyrase subunit A (EC 5.99.1.3)
DNA uptake, competence	DNA processing cluster	Recombination protein RecR
DNA uptake, competence	DNA processing cluster	DNA polymerase III subunits gamma and tau (EC 2.7.7.7)
Triacylglycerols	Triacylglycerol metabolism	Monoglyceride lipase (EC 3.1.1.23)
Triacylglycerols	Triacylglycerol metabolism	Lysophospholipase L2 (EC 3.1.1.5)
Triacylglycerols	Triacylglycerol metabolism	Putative lipase in cluster with Phosphatidate cytidylyltransferase
Triacylglycerols	Triacylglycerol metabolism	Lysophospholipase (EC 3.1.1.5)
Fatty acids	Fatty Acid Biosynthesis FASII	3-hydroxyacyl-[acyl-carrier-protein] dehydratase, FabA form (EC 4.2.1.59)
Fatty acids	Fatty Acid Biosynthesis FASII	3-oxoacyl-[acyl-carrier protein] reductase (EC 1.1.1.100)
Fatty acids	Fatty Acid Biosynthesis FASII	Acetyl-coenzyme A carboxyl transferase alpha chain (EC 6.4.1.2)
Fatty acids	Fatty Acid Biosynthesis FASII	3-oxoacyl-[acyl-carrier-protein] synthase, KASI (EC 2.3.1.41)
Fatty acids	Fatty Acid Biosynthesis FASII	Enoyl-[acyl-carrier-protein] reductase [NADH] (EC 1.3.1.9)
Fatty acids	Fatty Acid Biosynthesis FASII	Biotin carboxyl carrier protein of acetyl-CoA carboxylase
Fatty acids	Fatty Acid Biosynthesis FASII	Biotin carboxylase of acetyl-CoA carboxylase (EC 6.3.4.14)
Fatty acids	Fatty Acid Biosynthesis FASII	4'-phosphopantetheinyl transferase (EC 2.7.8.-)
Fatty acids	Fatty Acid Biosynthesis FASII	Acetyl-coenzyme A carboxyl transferase beta chain (EC 6.4.1.2)
Fatty acids	Fatty Acid Biosynthesis FASII	Biotin carboxyl carrier protein
Fatty acids	Fatty Acid Biosynthesis FASII	Acyl carrier protein
Fatty acids	Fatty Acid Biosynthesis FASII	Malonyl CoA-acyl carrier protein transacylase (EC 2.3.1.39)
Fatty acids	Fatty Acid Biosynthesis FASII	3-hydroxyacyl-[acyl-carrier-protein] dehydratase, FabZ form (EC 4.2.1.59)
Fatty acids	Fatty acid metabolism cluster	3-hydroxybutyryl-CoA epimerase (EC 5.1.2.3)
Fatty acids	Fatty acid metabolism cluster	Long-chain-fatty-acid--CoA ligase (EC 6.2.1.3)
Fatty acids	Fatty acid metabolism cluster	Enoyl-CoA hydratase (EC 4.2.1.17)
Fatty acids	Fatty acid metabolism cluster	3-ketoacyl-CoA thiolase (EC 2.3.1.16)
Fatty acids	Fatty acid metabolism cluster	3-hydroxyacyl-CoA dehydrogenase (EC 1.1.1.35)
Fatty acids	Acyl-CoA thioesterase II	Acyl-CoA thioesterase II (EC 3.1.2.-)
Fatty Acids, Lipids, and Isoprenoids - no subcategory	Polyhydroxybutyrate metabolism	3-hydroxybutyryl-CoA epimerase (EC 5.1.2.3)
Fatty Acids, Lipids, and Isoprenoids - no subcategory	Polyhydroxybutyrate metabolism	3-hydroxybutyryl-CoA dehydratase (EC 4.2.1.55)
Fatty Acids, Lipids, and Isoprenoids - no subcategory	Polyhydroxybutyrate metabolism	Polyhydroxyalkanoic acid synthase
Fatty Acids, Lipids, and Isoprenoids - no subcategory	Polyhydroxybutyrate metabolism	Acetyl-CoA acetyltransferase (EC 2.3.1.9)
Fatty Acids, Lipids, and Isoprenoids - no subcategory	Polyhydroxybutyrate metabolism	D-beta-hydroxybutyrate dehydrogenase (EC 1.1.1.30)
Fatty Acids, Lipids, and Isoprenoids - no subcategory	Polyhydroxybutyrate metabolism	Acetoacetyl-CoA reductase (EC 1.1.1.36)
Fatty Acids, Lipids, and Isoprenoids - no subcategory	Polyhydroxybutyrate metabolism	Enoyl-CoA hydratase (EC 4.2.1.17)
Fatty Acids, Lipids, and Isoprenoids - no subcategory	Polyhydroxybutyrate metabolism	Acetoacetyl-CoA synthetase (EC 6.2.1.16)
Fatty Acids, Lipids, and Isoprenoids - no subcategory	Polyhydroxybutyrate metabolism	3-ketoacyl-CoA thiolase (EC 2.3.1.16)
Fatty Acids, Lipids, and Isoprenoids - no subcategory	Polyhydroxybutyrate metabolism	3-hydroxyacyl-CoA dehydrogenase (EC 1.1.1.35)
Fatty Acids, Lipids, and Isoprenoids - no subcategory	Polyhydroxybutyrate metabolism	3-hydroxybutyryl-CoA dehydrogenase (EC 1.1.1.157)
Isoprenoids	Isoprenoinds for Quinones	Decaprenyl diphosphate synthase (EC 2.5.1.91)
Isoprenoids	Isoprenoinds for Quinones	Undecaprenyl diphosphate synthase (EC 2.5.1.31)
Isoprenoids	Isoprenoinds for Quinones	Geranylgeranyl diphosphate synthase (EC 2.5.1.29)
Isoprenoids	Isoprenoinds for Quinones	(2E,6E)-farnesyl diphosphate synthase (EC 2.5.1.10)
Isoprenoids	Isoprenoid Biosynthesis	Isopentenyl-diphosphate delta-isomerase, FMN-dependent (EC 5.3.3.2)
Isoprenoids	Isoprenoid Biosynthesis	4-diphosphocytidyl-2-C-methyl-D-erythritol kinase (EC 2.7.1.148)
Isoprenoids	Isoprenoid Biosynthesis	2-C-methyl-D-erythritol 2,4-cyclodiphosphate synthase (EC 4.6.1.12)
Isoprenoids	Isoprenoid Biosynthesis	Acetyl-CoA acetyltransferase (EC 2.3.1.9)
Isoprenoids	Isoprenoid Biosynthesis	1-deoxy-D-xylulose 5-phosphate synthase (EC 2.2.1.7)
Isoprenoids	Isoprenoid Biosynthesis	1-deoxy-D-xylulose 5-phosphate reductoisomerase (EC 1.1.1.267)
Isoprenoids	Isoprenoid Biosynthesis	Undecaprenyl diphosphate synthase (EC 2.5.1.31)
Isoprenoids	Isoprenoid Biosynthesis	(2E,6E)-farnesyl diphosphate synthase (EC 2.5.1.10)
Isoprenoids	Isoprenoid Biosynthesis	2-C-methyl-D-erythritol 4-phosphate cytidylyltransferase (EC 2.7.7.60)
Isoprenoids	Polyprenyl Diphosphate Biosynthesis	Undecaprenyl diphosphate synthase (EC 2.5.1.31)
Isoprenoids	Polyprenyl Diphosphate Biosynthesis	Geranylgeranyl diphosphate synthase (EC 2.5.1.29)
Isoprenoids	Polyprenyl Diphosphate Biosynthesis	(2E,6E)-farnesyl diphosphate synthase (EC 2.5.1.10)
Isoprenoids	Nonmevalonate Branch of Isoprenoid Biosynthesis	1-deoxy-D-xylulose 5-phosphate reductoisomerase (EC 1.1.1.267)
Isoprenoids	Nonmevalonate Branch of Isoprenoid Biosynthesis	4-diphosphocytidyl-2-C-methyl-D-erythritol kinase (EC 2.7.1.148)
Isoprenoids	Nonmevalonate Branch of Isoprenoid Biosynthesis	2-C-methyl-D-erythritol 2,4-cyclodiphosphate synthase (EC 4.6.1.12)
Isoprenoids	Nonmevalonate Branch of Isoprenoid Biosynthesis	2-C-methyl-D-erythritol 4-phosphate cytidylyltransferase (EC 2.7.7.60)
Isoprenoids	Nonmevalonate Branch of Isoprenoid Biosynthesis	1-deoxy-D-xylulose 5-phosphate synthase (EC 2.2.1.7)
Isoprenoids	Isoprenoid Biosynthesis: Interconversions	Isopentenyl-diphosphate delta-isomerase, FMN-dependent (EC 5.3.3.2)
Isoprenoids	Isoprenoid Biosynthesis: Interconversions	(2E,6E)-farnesyl diphosphate synthase (EC 2.5.1.10)
Nitrogen Metabolism - no subcategory	Cyanate hydrolysis	Cyn operon transcriptional activator
Nitrogen Metabolism - no subcategory	Cyanate hydrolysis	Cyanate hydratase (EC 4.2.1.104)
Nitrogen Metabolism - no subcategory	Nitrogen fixation	Nitrogenase FeMo-cofactor synthesis molybdenum delivery protein NifQ
Nitrogen Metabolism - no subcategory	Nitrogen fixation	Nitrogenase (molybdenum-iron)-specific transcriptional regulator NifA
Nitrogen Metabolism - no subcategory	Nitrogen fixation	Nitrogenase FeMo-cofactor scaffold and assembly protein NifE
Nitrogen Metabolism - no subcategory	Nitrogen fixation	NifZ protein
Nitrogen Metabolism - no subcategory	Nitrogen fixation	Nitrogenase FeMo-cofactor synthesis FeS core scaffold and assembly protein NifB
Nitrogen Metabolism - no subcategory	Nitrogen fixation	Nitrogenase (molybdenum-iron) alpha chain (EC 1.18.6.1)
Nitrogen Metabolism - no subcategory	Nitrogen fixation	NifT protein
Nitrogen Metabolism - no subcategory	Nitrogen fixation	NifX-associated protein
Nitrogen Metabolism - no subcategory	Nitrogen fixation	Cysteine desulfurase (EC 2.8.1.7), NifS subfamily
Nitrogen Metabolism - no subcategory	Nitrogen fixation	Nitrogenase stabilizing/protective protein NifW
Nitrogen Metabolism - no subcategory	Nitrogen fixation	Nitrogenase (molybdenum-iron) beta chain (EC 1.18.6.1)
Nitrogen Metabolism - no subcategory	Nitrogen fixation	4Fe-4S ferredoxin, nitrogenase-associated
Nitrogen Metabolism - no subcategory	Nitrogen fixation	Nitrogenase (molybdenum-iron) reductase and maturation protein NifH
Nitrogen Metabolism - no subcategory	Nitrogen fixation	Nitrogenase FeMo-cofactor carrier protein NifX
Nitrogen Metabolism - no subcategory	Nitrogen fixation	Nitrogenase FeMo-cofactor scaffold and assembly protein NifN
Nitrogen Metabolism - no subcategory	Nitrogen fixation	probable iron binding protein from the HesB_IscA_SufA family in Nif operon
Nitrogen Metabolism - no subcategory	Nitrosative stress	NnrS protein involved in response to NO
Nitrogen Metabolism - no subcategory	Ammonia assimilation	Nitrogen regulatory protein P-II
Nitrogen Metabolism - no subcategory	Ammonia assimilation	Glutamate-ammonia-ligase adenylyltransferase (EC 2.7.7.42)
Nitrogen Metabolism - no subcategory	Ammonia assimilation	Ammonium transporter
Nitrogen Metabolism - no subcategory	Ammonia assimilation	Glutamine synthetase type II, eukaryotic (EC 6.3.1.2)
Nitrogen Metabolism - no subcategory	Ammonia assimilation	Glutamate synthase [NADPH] large chain (EC 1.4.1.13)
Nitrogen Metabolism - no subcategory	Ammonia assimilation	[Protein-PII] uridylyltransferase (EC 2.7.7.59)
Nitrogen Metabolism - no subcategory	Ammonia assimilation	Glutamine synthetase type I (EC 6.3.1.2)
Nitrogen Metabolism - no subcategory	Ammonia assimilation	Glutamate synthase [NADPH] small chain (EC 1.4.1.13)
Nitrogen Metabolism - no subcategory	Ammonia assimilation	Glutamate synthase [NADPH] putative GlxC chain (EC 1.4.1.13)
Nitrogen Metabolism - no subcategory	Ammonia assimilation	Glutamine amidotransferase protein GlxB (EC 2.4.2.-)
Denitrification	Denitrifying reductase gene clusters	Nitric oxide reductase activation protein NorE
Denitrification	Denitrifying reductase gene clusters	Nitric-oxide reductase subunit C (EC 1.7.99.7)
Denitrification	Denitrifying reductase gene clusters	Nitric oxide -responding transcriptional regulator NnrA (Crp/Fnr family)
Denitrification	Denitrifying reductase gene clusters	Nitric oxide reductase activation protein NorQ
Denitrification	Denitrifying reductase gene clusters	Nitric oxide reductase activation protein NorD
Denitrification	Denitrifying reductase gene clusters	Copper-containing nitrite reductase (EC 1.7.2.1)
Denitrification	Denitrifying reductase gene clusters	Nitrite reductase accessory protein NirV
Denitrification	Denitrifying reductase gene clusters	Nitric-oxide reductase subunit B (EC 1.7.99.7)
Denitrification	Denitrification	Nitric oxide reductase activation protein NorE
Denitrification	Denitrification	Nitric oxide reductase activation protein NorD
Denitrification	Denitrification	NnrS protein involved in response to NO
Denitrification	Denitrification	Nitric-oxide reductase subunit C (EC 1.7.99.7)
Denitrification	Denitrification	NnrU family protein, required for expression of nitric oxide and nitrite reductases (Nir and Nor)
Denitrification	Denitrification	Nitric oxide reductase activation protein NorQ
Denitrification	Denitrification	Nitrite reductase accessory protein NirV
Denitrification	Denitrification	Copper-containing nitrite reductase (EC 1.7.2.1)
Denitrification	Denitrification	Nitric-oxide reductase subunit B (EC 1.7.99.7)
Dormancy and Sporulation - no subcategory	Sporulation-associated proteins with broader functions	Peptidyl-tRNA hydrolase (EC 3.1.1.29)
ATP synthases	F0F1-type ATP synthase	ATP synthase F0 sector subunit c (EC 3.6.3.14)
ATP synthases	F0F1-type ATP synthase	ATP synthase delta chain (EC 3.6.3.14)
ATP synthases	F0F1-type ATP synthase	ATP synthase protein I
ATP synthases	F0F1-type ATP synthase	ATP synthase F0 sector subunit b' (EC 3.6.3.14)
ATP synthases	F0F1-type ATP synthase	ATP synthase beta chain (EC 3.6.3.14)
ATP synthases	F0F1-type ATP synthase	ATP synthase gamma chain (EC 3.6.3.14)
ATP synthases	F0F1-type ATP synthase	ATP synthase F0 sector subunit b (EC 3.6.3.14)
ATP synthases	F0F1-type ATP synthase	ATP synthase F0 sector subunit a (EC 3.6.3.14)
ATP synthases	F0F1-type ATP synthase	ATP synthase alpha chain (EC 3.6.3.14)
ATP synthases	F0F1-type ATP synthase	ATP synthase epsilon chain (EC 3.6.3.14)
Electron accepting reactions	Terminal cytochrome d ubiquinol oxidases	Cytochrome d ubiquinol oxidase subunit I (EC 1.10.3.-)
Electron accepting reactions	Terminal cytochrome d ubiquinol oxidases	Cytochrome d ubiquinol oxidase subunit II (EC 1.10.3.-)
Electron accepting reactions	Terminal cytochrome O ubiquinol oxidase	Cytochrome O ubiquinol oxidase subunit III (EC 1.10.3.-)
Electron accepting reactions	Terminal cytochrome O ubiquinol oxidase	Cytochrome O ubiquinol oxidase subunit IV (EC 1.10.3.-)
Electron accepting reactions	Terminal cytochrome O ubiquinol oxidase	Cytochrome O ubiquinol oxidase subunit I (EC 1.10.3.-)
Electron accepting reactions	Terminal cytochrome O ubiquinol oxidase	Cytochrome O ubiquinol oxidase subunit II (EC 1.10.3.-)
Electron accepting reactions	Terminal cytochrome C oxidases	Alternative cytochrome c oxidase polypeptide CoxO (EC 1.9.3.1)
Electron accepting reactions	Terminal cytochrome C oxidases	Alternative cytochrome c oxidase polypeptide CoxM (EC 1.9.3.1)
Electron accepting reactions	Terminal cytochrome C oxidases	Cytochrome c oxidase polypeptide I (EC 1.9.3.1)
Electron accepting reactions	Terminal cytochrome C oxidases	Alternative cytochrome c oxidase polypeptide CoxP (EC 1.9.3.1)
Electron accepting reactions	Terminal cytochrome C oxidases	Cytochrome c oxidase polypeptide II (EC 1.9.3.1)
Electron accepting reactions	Terminal cytochrome C oxidases	membrane c-type cytochrome cy
Electron accepting reactions	Terminal cytochrome C oxidases	Type cbb3 cytochrome oxidase biogenesis protein CcoS, involved in heme b insertion
Electron accepting reactions	Terminal cytochrome C oxidases	Alternative cytochrome c oxidase polypeptide CoxN (EC 1.9.3.1)
Electron accepting reactions	Terminal cytochrome C oxidases	Cytochrome c oxidase polypeptide III (EC 1.9.3.1)
Electron accepting reactions	Terminal cytochrome C oxidases	Type cbb3 cytochrome oxidase biogenesis protein CcoG, involved in Cu oxidation
Electron accepting reactions	Anaerobic respiratory reductases	Electron transfer flavoprotein-ubiquinone oxidoreductase (EC 1.5.5.1)
Electron accepting reactions	Anaerobic respiratory reductases	Ferric reductase (1.6.99.14)
Electron accepting reactions	Anaerobic respiratory reductases	Flavodoxin reductases (ferredoxin-NADPH reductases) family 1
Electron accepting reactions	Anaerobic respiratory reductases	Ferredoxin reductase
Electron accepting reactions	Terminal cytochrome oxidases	Cytochrome d ubiquinol oxidase subunit I (EC 1.10.3.-)
Electron accepting reactions	Terminal cytochrome oxidases	Cytochrome d ubiquinol oxidase subunit II (EC 1.10.3.-)
Electron accepting reactions	Terminal cytochrome oxidases	Cytochrome O ubiquinol oxidase subunit III (EC 1.10.3.-)
Electron accepting reactions	Terminal cytochrome oxidases	Cytochrome O ubiquinol oxidase subunit IV (EC 1.10.3.-)
Electron accepting reactions	Terminal cytochrome oxidases	Cytochrome O ubiquinol oxidase subunit I (EC 1.10.3.-)
Electron accepting reactions	Terminal cytochrome oxidases	Cytochrome O ubiquinol oxidase subunit II (EC 1.10.3.-)
Electron donating reactions	Respiratory Complex I	NADH-ubiquinone oxidoreductase chain K (EC 1.6.5.3)
Electron donating reactions	Respiratory Complex I	NADH-ubiquinone oxidoreductase chain L (EC 1.6.5.3)
Electron donating reactions	Respiratory Complex I	NADH-ubiquinone oxidoreductase chain J (EC 1.6.5.3)
Electron donating reactions	Respiratory Complex I	NADH-ubiquinone oxidoreductase chain N (EC 1.6.5.3)
Electron donating reactions	Respiratory Complex I	NADH-ubiquinone oxidoreductase chain H (EC 1.6.5.3)
Electron donating reactions	Respiratory Complex I	NADH-ubiquinone oxidoreductase chain E (EC 1.6.5.3)
Electron donating reactions	Respiratory Complex I	NADH-ubiquinone oxidoreductase chain B (EC 1.6.5.3)
Electron donating reactions	Respiratory Complex I	NADH-ubiquinone oxidoreductase chain I (EC 1.6.5.3)
Electron donating reactions	Respiratory Complex I	NADH-ubiquinone oxidoreductase chain M (EC 1.6.5.3)
Electron donating reactions	Respiratory Complex I	NADH-ubiquinone oxidoreductase chain F (EC 1.6.5.3)
Electron donating reactions	Respiratory Complex I	NADH-ubiquinone oxidoreductase chain G (EC 1.6.5.3)
Electron donating reactions	Respiratory Complex I	NADH:ubiquinone oxidoreductase 17.2 kD subunit
Electron donating reactions	Respiratory Complex I	NADH-ubiquinone oxidoreductase chain C (EC 1.6.5.3)
Electron donating reactions	Respiratory Complex I	NADH ubiquinone oxidoreductase chain A (EC 1.6.5.3)
Electron donating reactions	Respiratory Complex I	NADH-ubiquinone oxidoreductase chain D (EC 1.6.5.3)
Electron donating reactions	Respiratory dehydrogenases 1	Glucose dehydrogenase, PQQ-dependent (EC 1.1.5.2)
Electron donating reactions	Respiratory dehydrogenases 1	NADH dehydrogenase (EC 1.6.99.3)
Electron donating reactions	Respiratory dehydrogenases 1	Glucose-methanol-choline (GMC) oxidoreductase:NAD binding site
Electron donating reactions	Respiratory dehydrogenases 1	Aerobic glycerol-3-phosphate dehydrogenase (EC 1.1.5.3)
Electron donating reactions	Succinate dehydrogenase	Succinate dehydrogenase hydrophobic membrane anchor protein
Electron donating reactions	Succinate dehydrogenase	Succinate dehydrogenase cytochrome b-556 subunit
Electron donating reactions	Succinate dehydrogenase	Succinate dehydrogenase flavoprotein subunit (EC 1.3.99.1)
Electron donating reactions	NADH ubiquinone oxidoreductase	NADH-ubiquinone oxidoreductase chain K (EC 1.6.5.3)
Electron donating reactions	NADH ubiquinone oxidoreductase	NADH-ubiquinone oxidoreductase chain L (EC 1.6.5.3)
Electron donating reactions	NADH ubiquinone oxidoreductase	NADH-ubiquinone oxidoreductase chain J (EC 1.6.5.3)
Electron donating reactions	NADH ubiquinone oxidoreductase	NADH-ubiquinone oxidoreductase chain N (EC 1.6.5.3)
Electron donating reactions	NADH ubiquinone oxidoreductase	NADH-ubiquinone oxidoreductase chain H (EC 1.6.5.3)
Electron donating reactions	NADH ubiquinone oxidoreductase	NADH-ubiquinone oxidoreductase chain E (EC 1.6.5.3)
Electron donating reactions	NADH ubiquinone oxidoreductase	NADH-ubiquinone oxidoreductase chain B (EC 1.6.5.3)
Electron donating reactions	NADH ubiquinone oxidoreductase	NADH-ubiquinone oxidoreductase chain I (EC 1.6.5.3)
Electron donating reactions	NADH ubiquinone oxidoreductase	NADH-ubiquinone oxidoreductase chain M (EC 1.6.5.3)
Electron donating reactions	NADH ubiquinone oxidoreductase	NADH-ubiquinone oxidoreductase chain F (EC 1.6.5.3)
Electron donating reactions	NADH ubiquinone oxidoreductase	NADH-ubiquinone oxidoreductase chain G (EC 1.6.5.3)
Electron donating reactions	NADH ubiquinone oxidoreductase	NADH-ubiquinone oxidoreductase chain C (EC 1.6.5.3)
Electron donating reactions	NADH ubiquinone oxidoreductase	NADH ubiquinone oxidoreductase chain A (EC 1.6.5.3)
Electron donating reactions	NADH ubiquinone oxidoreductase	NADH-ubiquinone oxidoreductase chain D (EC 1.6.5.3)
Respiration - no subcategory	Quinone oxidoreductase family	Putative oxidoreductase SMc00968
Respiration - no subcategory	Quinone oxidoreductase family	Quinone oxidoreductase (EC 1.6.5.5)
Respiration - no subcategory	Biogenesis of cytochrome c oxidases	Heme A synthase, cytochrome oxidase biogenesis protein Cox15-CtaA
Respiration - no subcategory	Biogenesis of cytochrome c oxidases	Ferredoxin--NADP(+) reductase (EC 1.18.1.2)
Respiration - no subcategory	Biogenesis of cytochrome c oxidases	Cytochrome oxidase biogenesis protein Cox11-CtaG, copper delivery to Cox1
Respiration - no subcategory	Biogenesis of cytochrome c oxidases	Cytochrome oxidase biogenesis protein Surf1, facilitates heme A insertion
Respiration - no subcategory	Biogenesis of cbb3-type cytochrome c oxidases	Type cbb3 cytochrome oxidase biogenesis protein CcoI
Respiration - no subcategory	Biogenesis of cbb3-type cytochrome c oxidases	Type cbb3 cytochrome oxidase biogenesis protein CcoS, involved in heme b insertion
Respiration - no subcategory	Biogenesis of cbb3-type cytochrome c oxidases	Type cbb3 cytochrome oxidase biogenesis protein CcoH
Respiration - no subcategory	Biogenesis of cbb3-type cytochrome c oxidases	Type cbb3 cytochrome oxidase biogenesis protein CcoG, involved in Cu oxidation
Respiration - no subcategory	Formate hydrogenase	NAD-dependent formate dehydrogenase beta subunit
Respiration - no subcategory	Formate hydrogenase	NAD-dependent formate dehydrogenase delta subunit
Respiration - no subcategory	Formate hydrogenase	NAD-dependent formate dehydrogenase gamma subunit
Respiration - no subcategory	Formate hydrogenase	Putative formate dehydrogenase oxidoreductase protein
Respiration - no subcategory	Formate hydrogenase	NAD-dependent formate dehydrogenase alpha subunit
Respiration - no subcategory	Biogenesis of c-type cytochromes	Periplasmic thiol:disulfide oxidoreductase DsbB, required for DsbA reoxidation
Respiration - no subcategory	Biogenesis of c-type cytochromes	Cytochrome c heme lyase subunit CcmH
Respiration - no subcategory	Biogenesis of c-type cytochromes	Cytochrome c-type biogenesis protein CcmC, putative heme lyase for CcmE
Respiration - no subcategory	Biogenesis of c-type cytochromes	ABC transporter involved in cytochrome c biogenesis, CcmB subunit
Respiration - no subcategory	Biogenesis of c-type cytochromes	Cytochrome c-type biogenesis protein CcmE, heme chaperone
Respiration - no subcategory	Biogenesis of c-type cytochromes	Periplasmic thiol:disulfide interchange protein DsbA
Respiration - no subcategory	Biogenesis of c-type cytochromes	Cytochrome c heme lyase subunit CcmL
Respiration - no subcategory	Biogenesis of c-type cytochromes	ABC transporter involved in cytochrome c biogenesis, ATPase component CcmA
Respiration - no subcategory	Biogenesis of c-type cytochromes	Cytochrome c heme lyase subunit CcmF
Respiration - no subcategory	Biogenesis of c-type cytochromes	Cytochrome c-type biogenesis protein CcmG/DsbE, thiol:disulfide oxidoreductase
Respiration - no subcategory	Biogenesis of c-type cytochromes	Cytochrome c-type biogenesis protein CcmD, interacts with CcmCE
Respiration - no subcategory	Biogenesis of c-type cytochromes	Thiol:disulfide oxidoreductase TlpA
Respiration - no subcategory	Biogenesis of c-type cytochromes	Cytochrome c-type biogenesis protein CcdA (DsbD analog)
Respiration - no subcategory	Soluble cytochromes and functionally related electron carriers	Cytochrome c2
Respiration - no subcategory	Soluble cytochromes and functionally related electron carriers	Putative diheme cytochrome c-553
Respiration - no subcategory	Soluble cytochromes and functionally related electron carriers	Ferredoxin, 2Fe-2S
Osmotic stress	Osmoregulation	Aquaporin Z
Osmotic stress	Osmoprotectant ABC transporter YehZYXW of Enterobacteriales	Osmoprotectant ABC transporter permease protein YehY
Osmotic stress	Osmoprotectant ABC transporter YehZYXW of Enterobacteriales	Osmoprotectant ABC transporter inner membrane protein YehW
Osmotic stress	Osmoprotectant ABC transporter YehZYXW of Enterobacteriales	Osmoprotectant ABC transporter binding protein YehZ
Osmotic stress	Osmoprotectant ABC transporter YehZYXW of Enterobacteriales	Osmoprotectant ABC transporter ATP-binding subunit YehX
Osmotic stress	Synthesis of osmoregulated periplasmic glucans	Cyclic beta-1,2-glucan synthase (EC 2.4.1.-)
Osmotic stress	Synthesis of osmoregulated periplasmic glucans	2)glucan export ATP-binding/permease protein NdvA (EC 3.6.3.42)&subsystem_name=Synthesis_of_osmoregulated_periplasmic_glucans'>Beta-(1-->2)glucan export ATP-binding/permease protein NdvA (EC 3.6.3.42)
Osmotic stress	Synthesis of osmoregulated periplasmic glucans	OpgC protein
Osmotic stress	Choline and Betaine Uptake and Betaine Biosynthesis	Sarcosine oxidase gamma subunit (EC 1.5.3.1)
Osmotic stress	Choline and Betaine Uptake and Betaine Biosynthesis	Sarcosine oxidase alpha subunit (EC 1.5.3.1)
Osmotic stress	Choline and Betaine Uptake and Betaine Biosynthesis	Sarcosine oxidase beta subunit (EC 1.5.3.1)
Osmotic stress	Choline and Betaine Uptake and Betaine Biosynthesis	Choline-sulfatase (EC 3.1.6.6)
Osmotic stress	Choline and Betaine Uptake and Betaine Biosynthesis	Betaine aldehyde dehydrogenase (EC 1.2.1.8)
Osmotic stress	Choline and Betaine Uptake and Betaine Biosynthesis	GbcA Glycine betaine demethylase subunit A
Osmotic stress	Choline and Betaine Uptake and Betaine Biosynthesis	Sarcosine oxidase delta subunit (EC 1.5.3.1)
Osmotic stress	Choline and Betaine Uptake and Betaine Biosynthesis	Choline dehydrogenase (EC 1.1.99.1)
Oxidative stress	Oxidative stress	Redox-sensitive transcriptional activator SoxR
Oxidative stress	Oxidative stress	NnrS protein involved in response to NO
Oxidative stress	Oxidative stress	Organic hydroperoxide resistance transcriptional regulator
Oxidative stress	Oxidative stress	Transcriptional regulator, Crp/Fnr family
Oxidative stress	Oxidative stress	Alkyl hydroperoxide reductase subunit C-like protein
Oxidative stress	Oxidative stress	bacteriophytochrome heme oxygenase BphO
Oxidative stress	Oxidative stress	Superoxide dismutase [Cu-Zn] precursor (EC 1.15.1.1)
Oxidative stress	Oxidative stress	Superoxide dismutase [Mn] (EC 1.15.1.1)
Oxidative stress	Oxidative stress	transcriptional regulator, Crp/Fnr family
Oxidative stress	Oxidative stress	Iron-responsive regulator Irr
Oxidative stress	Oxidative stress	Organic hydroperoxide resistance protein
Oxidative stress	Oxidative stress	Phytochrome, two-component sensor histidine kinase (EC 2.7.3.-)
Oxidative stress	Glutathione: Biosynthesis and gamma-glutamyl cycle	Gamma-glutamyltranspeptidase (EC 2.3.2.2)
Oxidative stress	Glutathione: Biosynthesis and gamma-glutamyl cycle	Glutathione synthetase (EC 6.3.2.3)
Oxidative stress	Glutathione: Biosynthesis and gamma-glutamyl cycle	Glutamate--cysteine ligase (EC 6.3.2.2)
Oxidative stress	Glutathione: Non-redox reactions	Glutathione S-transferase, zeta (EC 2.5.1.18)
Oxidative stress	Glutathione: Non-redox reactions	Glutathione S-transferase (EC 2.5.1.18)
Oxidative stress	Glutathione: Non-redox reactions	Uncharacterized glutathione S-transferase-like protein
Oxidative stress	Glutathione: Non-redox reactions	Lactoylglutathione lyase (EC 4.4.1.5)
Oxidative stress	Glutathione: Non-redox reactions	Glutathione S-transferase, unnamed subgroup (EC 2.5.1.18)
Oxidative stress	Glutathione: Non-redox reactions	Glutathione S-transferase, omega (EC 2.5.1.18)
Oxidative stress	Glutathione: Non-redox reactions	Glutathione S-transferase family protein
Oxidative stress	Glutathione: Non-redox reactions	Hydroxyacylglutathione hydrolase (EC 3.1.2.6)
Oxidative stress	Glutathione: Redox cycle	Glutathione reductase (EC 1.8.1.7)
Oxidative stress	Glutathione: Redox cycle	Glutaredoxin-like protein NrdH, required for reduction of Ribonucleotide reductase class Ib
Oxidative stress	Glutathione: Redox cycle	Uncharacterized monothiol glutaredoxin ycf64-like
Oxidative stress	Glutathione: Redox cycle	Glutathione peroxidase (EC 1.11.1.9)
Oxidative stress	Glutathione: Redox cycle	Glutaredoxin 3 (Grx2)
Oxidative stress	Glutaredoxins	Glutaredoxin-like protein NrdH, required for reduction of Ribonucleotide reductase class Ib
Oxidative stress	Glutaredoxins	Uncharacterized monothiol glutaredoxin ycf64-like
Oxidative stress	Glutaredoxins	Glutaredoxin 3 (Grx2)
Detoxification	Uptake of selenate and selenite	Sulfate and thiosulfate import ATP-binding protein CysA (EC 3.6.3.25)
Detoxification	Glutathione-dependent pathway of formaldehyde detoxification	S-formylglutathione hydrolase (EC 3.1.2.12)
Detoxification	Glutathione-dependent pathway of formaldehyde detoxification	S-(hydroxymethyl)glutathione dehydrogenase (EC 1.1.1.284)
Detoxification	Glutathione-dependent pathway of formaldehyde detoxification	Glutathione-dependent formaldehyde-activating enzyme (EC 4.4.1.22)
Stress Response - no subcategory	SigmaB stress responce regulation	Serine phosphatase RsbU, regulator of sigma subunit
Stress Response - no subcategory	Bacterial hemoglobins	diguanylate cyclase/phosphodiesterase (GGDEF & EAL domains) with PAS/PAC sensor(s)
Stress Response - no subcategory	Bacterial hemoglobins	Copper binding protein, plastocyanin/azurin family
Stress Response - no subcategory	Bacterial hemoglobins	Hemoglobin-like protein HbO
Stress Response - no subcategory	Hfl operon	HflC protein
Stress Response - no subcategory	Hfl operon	RNA-binding protein Hfq
Stress Response - no subcategory	Hfl operon	HflK protein
Periplasmic Stress	Periplasmic Stress Response	Intramembrane protease RasP/YluC, implicated in cell division based on FtsL cleavage
Periplasmic Stress	Periplasmic Stress Response	HtrA protease/chaperone protein
Peripheral pathways for catabolism of aromatic compounds	Quinate degradation	3-dehydroquinate dehydratase II (EC 4.2.1.10)
Peripheral pathways for catabolism of aromatic compounds	Benzoate degradation	Benzoate transport protein
Peripheral pathways for catabolism of aromatic compounds	p-Hydroxybenzoate degradation	P-hydroxybenzoate hydroxylase (EC 1.14.13.2)
Metabolism of central aromatic intermediates	Catechol branch of beta-ketoadipate pathway	3-oxoadipate CoA-transferase subunit B (EC 2.8.3.6)
Metabolism of central aromatic intermediates	Catechol branch of beta-ketoadipate pathway	3-oxoadipate CoA-transferase subunit A (EC 2.8.3.6)
Metabolism of central aromatic intermediates	Catechol branch of beta-ketoadipate pathway	Succinyl-CoA:3-ketoacid-coenzyme A transferase subunit A (EC 2.8.3.5)
Metabolism of central aromatic intermediates	Catechol branch of beta-ketoadipate pathway	Muconate cycloisomerase (EC 5.5.1.1)
Metabolism of central aromatic intermediates	Catechol branch of beta-ketoadipate pathway	Beta-ketoadipate enol-lactone hydrolase (EC 3.1.1.24)
Metabolism of central aromatic intermediates	Catechol branch of beta-ketoadipate pathway	Succinyl-CoA:3-ketoacid-coenzyme A transferase subunit B (EC 2.8.3.5)
Metabolism of central aromatic intermediates	Salicylate and gentisate catabolism	Fumarylacetoacetase (EC 3.7.1.2)
Metabolism of central aromatic intermediates	Salicylate and gentisate catabolism	Maleylacetoacetate isomerase (EC 5.2.1.2)
Metabolism of central aromatic intermediates	Salicylate and gentisate catabolism	Fumarylacetoacetate hydrolase family protein
Metabolism of central aromatic intermediates	Protocatechuate branch of beta-ketoadipate pathway	3-oxoadipate CoA-transferase subunit B (EC 2.8.3.6)
Metabolism of central aromatic intermediates	Protocatechuate branch of beta-ketoadipate pathway	3-oxoadipate CoA-transferase subunit A (EC 2.8.3.6)
Metabolism of central aromatic intermediates	Protocatechuate branch of beta-ketoadipate pathway	4-carboxymuconolactone decarboxylase (EC 4.1.1.44)
Metabolism of central aromatic intermediates	Protocatechuate branch of beta-ketoadipate pathway	Succinyl-CoA:3-ketoacid-coenzyme A transferase subunit B (EC 2.8.3.5)
Metabolism of central aromatic intermediates	Protocatechuate branch of beta-ketoadipate pathway	Succinyl-CoA:3-ketoacid-coenzyme A transferase subunit A (EC 2.8.3.5)
Metabolism of central aromatic intermediates	Protocatechuate branch of beta-ketoadipate pathway	Pca regulon regulatory protein PcaR
Metabolism of central aromatic intermediates	Protocatechuate branch of beta-ketoadipate pathway	Beta-ketoadipate enol-lactone hydrolase (EC 3.1.1.24)
Metabolism of central aromatic intermediates	Protocatechuate branch of beta-ketoadipate pathway	Protocatechuate 3,4-dioxygenase beta chain (EC 1.13.11.3)
Metabolism of central aromatic intermediates	Protocatechuate branch of beta-ketoadipate pathway	3-carboxy-cis,cis-muconate cycloisomerase (EC 5.5.1.2)
Metabolism of central aromatic intermediates	Protocatechuate branch of beta-ketoadipate pathway	Protocatechuate 3,4-dioxygenase alpha chain (EC 1.13.11.3)
Metabolism of central aromatic intermediates	Homogentisate pathway of aromatic compound degradation	Transcriptional regulator, IclR family
Metabolism of central aromatic intermediates	Homogentisate pathway of aromatic compound degradation	Homogentisate 1,2-dioxygenase (EC 1.13.11.5)
Metabolism of central aromatic intermediates	Homogentisate pathway of aromatic compound degradation	Fumarylacetoacetase (EC 3.7.1.2)
Metabolism of central aromatic intermediates	Homogentisate pathway of aromatic compound degradation	4-hydroxyphenylpyruvate dioxygenase (EC 1.13.11.27)
Metabolism of central aromatic intermediates	Homogentisate pathway of aromatic compound degradation	Maleylacetoacetate isomerase (EC 5.2.1.2)
Metabolism of Aromatic Compounds - no subcategory	Aromatic Amin Catabolism	4-hydroxyphenylacetate 3-monooxygenase, reductase component (EC 1.6.8.-)
Metabolism of Aromatic Compounds - no subcategory	Aromatic Amin Catabolism	Nitrilotriacetate monooxygenase component B (EC 1.14.13.-)
Metabolism of Aromatic Compounds - no subcategory	Gentisate degradation	Maleylacetoacetate isomerase (EC 5.2.1.2)
Metabolism of Aromatic Compounds - no subcategory	Gentisate degradation	Fumarylacetoacetate hydrolase family protein
Glutamine, glutamate, aspartate, asparagine; ammonia assimilation	Glutamine, Glutamate, Aspartate and Asparagine Biosynthesis	glutamine synthetase family protein
Glutamine, glutamate, aspartate, asparagine; ammonia assimilation	Glutamine, Glutamate, Aspartate and Asparagine Biosynthesis	Aspartate aminotransferase (EC 2.6.1.1)
Glutamine, glutamate, aspartate, asparagine; ammonia assimilation	Glutamine, Glutamate, Aspartate and Asparagine Biosynthesis	NAD-specific glutamate dehydrogenase (EC 1.4.1.2), large form
Glutamine, glutamate, aspartate, asparagine; ammonia assimilation	Glutamine, Glutamate, Aspartate and Asparagine Biosynthesis	Glutamate racemase (EC 5.1.1.3)
Glutamine, glutamate, aspartate, asparagine; ammonia assimilation	Glutamine, Glutamate, Aspartate and Asparagine Biosynthesis	Glutamine synthetase type II, eukaryotic (EC 6.3.1.2)
Glutamine, glutamate, aspartate, asparagine; ammonia assimilation	Glutamine, Glutamate, Aspartate and Asparagine Biosynthesis	Glutaminase (EC 3.5.1.2)
Glutamine, glutamate, aspartate, asparagine; ammonia assimilation	Glutamine, Glutamate, Aspartate and Asparagine Biosynthesis	Glutamate synthase [NADPH] large chain (EC 1.4.1.13)
Glutamine, glutamate, aspartate, asparagine; ammonia assimilation	Glutamine, Glutamate, Aspartate and Asparagine Biosynthesis	Glutamine synthetase type I (EC 6.3.1.2)
Glutamine, glutamate, aspartate, asparagine; ammonia assimilation	Glutamine, Glutamate, Aspartate and Asparagine Biosynthesis	Glutamate synthase [NADPH] small chain (EC 1.4.1.13)
Glutamine, glutamate, aspartate, asparagine; ammonia assimilation	Glutamine, Glutamate, Aspartate and Asparagine Biosynthesis	Glutamate synthase [NADPH] putative GlxC chain (EC 1.4.1.13)
Glutamine, glutamate, aspartate, asparagine; ammonia assimilation	Glutamine, Glutamate, Aspartate and Asparagine Biosynthesis	Leucine-responsive regulatory protein, regulator for leucine (or lrp) regulon and high-affinity branched-chain amino acid transport system
Glutamine, glutamate, aspartate, asparagine; ammonia assimilation	Glutamine, Glutamate, Aspartate and Asparagine Biosynthesis	Aspartate ammonia-lyase (EC 4.3.1.1)
Glutamine, glutamate, aspartate, asparagine; ammonia assimilation	Glutamine, Glutamate, Aspartate and Asparagine Biosynthesis	Glutamine amidotransferase protein GlxB (EC 2.4.2.-)
Glutamine, glutamate, aspartate, asparagine; ammonia assimilation	Glutamine, Glutamate, Aspartate and Asparagine Biosynthesis	Aspartate racemase (EC 5.1.1.13)
Glutamine, glutamate, aspartate, asparagine; ammonia assimilation	Glutamate dehydrogenases	NAD-specific glutamate dehydrogenase (EC 1.4.1.2), large form
Glutamine, glutamate, aspartate, asparagine; ammonia assimilation	Glutamine synthetases	Glutamine synthetase type I (EC 6.3.1.2)
Glutamine, glutamate, aspartate, asparagine; ammonia assimilation	Glutamine synthetases	Glutamine synthetase type II, eukaryotic (EC 6.3.1.2)
Histidine Metabolism	Histidine Degradation	N-formylglutamate deformylase (EC 3.5.1.68)
Histidine Metabolism	Histidine Degradation	Imidazolonepropionase (EC 3.5.2.7)
Histidine Metabolism	Histidine Degradation	Urocanate hydratase (EC 4.2.1.49)
Histidine Metabolism	Histidine Degradation	Histidine utilization repressor
Histidine Metabolism	Histidine Degradation	Histidine ammonia-lyase (EC 4.3.1.3)
Histidine Metabolism	Histidine Degradation	Formiminoglutamic iminohydrolase (EC 3.5.3.13)
Histidine Metabolism	Histidine Biosynthesis	Phosphoribosylformimino-5-aminoimidazole carboxamide ribotide isomerase (EC 5.3.1.16)
Histidine Metabolism	Histidine Biosynthesis	Phosphoribosyl-ATP pyrophosphatase (EC 3.6.1.31)
Histidine Metabolism	Histidine Biosynthesis	Histidinol-phosphatase [alternative form] (EC 3.1.3.15)
Histidine Metabolism	Histidine Biosynthesis	Histidinol-phosphate aminotransferase (EC 2.6.1.9)
Histidine Metabolism	Histidine Biosynthesis	Imidazoleglycerol-phosphate dehydratase (EC 4.2.1.19)
Histidine Metabolism	Histidine Biosynthesis	ATP phosphoribosyltransferase regulatory subunit (EC 2.4.2.17)
Histidine Metabolism	Histidine Biosynthesis	Phosphoribosyl-AMP cyclohydrolase (EC 3.5.4.19)
Histidine Metabolism	Histidine Biosynthesis	Histidinol dehydrogenase (EC 1.1.1.23)
Arginine; urea cycle, polyamines	Putrescine utilization pathways	4-aminobutyraldehyde dehydrogenase (EC 1.2.1.19)
Arginine; urea cycle, polyamines	Putrescine utilization pathways	Gamma-aminobutyrate:alpha-ketoglutarate aminotransferase (EC 2.6.1.19)
Arginine; urea cycle, polyamines	Putrescine utilization pathways	Putrescine utilization regulator
Arginine; urea cycle, polyamines	Arginine Deiminase Pathway	Carbamate kinase (EC 2.7.2.2)
Arginine; urea cycle, polyamines	Arginine Deiminase Pathway	Ornithine carbamoyltransferase (EC 2.1.3.3)
Arginine; urea cycle, polyamines	Arginine Deiminase Pathway	Arginine deiminase (EC 3.5.3.6)
Arginine; urea cycle, polyamines	Urease subunits	Nickel-binding accessory protein UreJ-HupE
Arginine; urea cycle, polyamines	Urease subunits	Urease accessory protein UreF
Arginine; urea cycle, polyamines	Urease subunits	Urease gamma subunit (EC 3.5.1.5)
Arginine; urea cycle, polyamines	Urease subunits	Urease accessory protein UreE
Arginine; urea cycle, polyamines	Urease subunits	Urease alpha subunit (EC 3.5.1.5)
Arginine; urea cycle, polyamines	Urease subunits	Urease accessory protein UreD
Arginine; urea cycle, polyamines	Urease subunits	Urease beta subunit (EC 3.5.1.5)
Arginine; urea cycle, polyamines	Urease subunits	Urease accessory protein UreG
Arginine; urea cycle, polyamines	Polyamine Metabolism	Spermidine synthase (EC 2.5.1.16)
Arginine; urea cycle, polyamines	Polyamine Metabolism	Putrescine transport ATP-binding protein PotG (TC 3.A.1.11.2)
Arginine; urea cycle, polyamines	Polyamine Metabolism	Carbamate kinase (EC 2.7.2.2)
Arginine; urea cycle, polyamines	Polyamine Metabolism	4-aminobutyraldehyde dehydrogenase (EC 1.2.1.19)
Arginine; urea cycle, polyamines	Polyamine Metabolism	Agmatinase (EC 3.5.3.11)
Arginine; urea cycle, polyamines	Polyamine Metabolism	Putrescine transport system permease protein PotH (TC 3.A.1.11.2)
Arginine; urea cycle, polyamines	Polyamine Metabolism	Putrescine transport system permease protein PotI (TC 3.A.1.11.2)
Arginine; urea cycle, polyamines	Polyamine Metabolism	Ornithine decarboxylase (EC 4.1.1.17)
Arginine; urea cycle, polyamines	Polyamine Metabolism	Putrescine ABC transporter putrescine-binding protein PotF (TC 3.A.1.11.2)
Arginine; urea cycle, polyamines	Polyamine Metabolism	5'-methylthioadenosine nucleosidase (EC 3.2.2.16)
Arginine; urea cycle, polyamines	Arginine and Ornithine Degradation	Histidine ABC transporter, permease protein HisQ (TC 3.A.1.3.1)
Arginine; urea cycle, polyamines	Arginine and Ornithine Degradation	Carbamate kinase (EC 2.7.2.2)
Arginine; urea cycle, polyamines	Arginine and Ornithine Degradation	Ornithine cyclodeaminase (EC 4.3.1.12)
Arginine; urea cycle, polyamines	Arginine and Ornithine Degradation	Arginase (EC 3.5.3.1)
Arginine; urea cycle, polyamines	Arginine and Ornithine Degradation	Ornithine aminotransferase (EC 2.6.1.13)
Arginine; urea cycle, polyamines	Arginine and Ornithine Degradation	Agmatinase (EC 3.5.3.11)
Arginine; urea cycle, polyamines	Arginine and Ornithine Degradation	Histidine ABC transporter, permease protein HisM (TC 3.A.1.3.1)
Arginine; urea cycle, polyamines	Arginine and Ornithine Degradation	Histidine ABC transporter, ATP-binding protein HisP (TC 3.A.1.3.1)
Arginine; urea cycle, polyamines	Arginine and Ornithine Degradation	Ornithine decarboxylase (EC 4.1.1.17)
Arginine; urea cycle, polyamines	Arginine and Ornithine Degradation	Delta-1-pyrroline-5-carboxylate dehydrogenase (EC 1.2.1.88)
Arginine; urea cycle, polyamines	Arginine and Ornithine Degradation	Ornithine carbamoyltransferase (EC 2.1.3.3)
Arginine; urea cycle, polyamines	Arginine and Ornithine Degradation	Arginine deiminase (EC 3.5.3.6)
Arginine; urea cycle, polyamines	Urea decomposition	Urease accessory protein UreF
Arginine; urea cycle, polyamines	Urea decomposition	Urea ABC transporter, permease protein UrtC
Arginine; urea cycle, polyamines	Urea decomposition	Allophanate hydrolase (EC 3.5.1.54)
Arginine; urea cycle, polyamines	Urea decomposition	Urea ABC transporter, ATPase protein UrtE
Arginine; urea cycle, polyamines	Urea decomposition	Urea ABC transporter, ATPase protein UrtD
Arginine; urea cycle, polyamines	Urea decomposition	Urease gamma subunit (EC 3.5.1.5)
Arginine; urea cycle, polyamines	Urea decomposition	Urease accessory protein UreE
Arginine; urea cycle, polyamines	Urea decomposition	Urea carboxylase (EC 6.3.4.6)
Arginine; urea cycle, polyamines	Urea decomposition	Urea ABC transporter, permease protein UrtB
Arginine; urea cycle, polyamines	Urea decomposition	Urease alpha subunit (EC 3.5.1.5)
Arginine; urea cycle, polyamines	Urea decomposition	Urea carboxylase-related ABC transporter, permease protein
Arginine; urea cycle, polyamines	Urea decomposition	Urease accessory protein UreD
Arginine; urea cycle, polyamines	Urea decomposition	Urease beta subunit (EC 3.5.1.5)
Arginine; urea cycle, polyamines	Urea decomposition	Urease accessory protein UreG
Arginine; urea cycle, polyamines	Urea carboxylase and Allophanate hydrolase cluster	Biotin carboxylase (EC 6.3.4.14)
Arginine; urea cycle, polyamines	Urea carboxylase and Allophanate hydrolase cluster	Allophanate hydrolase 2 subunit 1 (EC 3.5.1.54)
Arginine; urea cycle, polyamines	Urea carboxylase and Allophanate hydrolase cluster	Lactam utilization protein LamB
Arginine; urea cycle, polyamines	Urea carboxylase and Allophanate hydrolase cluster	Allophanate hydrolase (EC 3.5.1.54)
Arginine; urea cycle, polyamines	Urea carboxylase and Allophanate hydrolase cluster	Urea carboxylase (EC 6.3.4.6) without Allophanate hydrolase 2 domains
Arginine; urea cycle, polyamines	Urea carboxylase and Allophanate hydrolase cluster	Biotin carboxyl carrier protein
Arginine; urea cycle, polyamines	Urea carboxylase and Allophanate hydrolase cluster	Allophanate hydrolase 2 subunit 2 (EC 3.5.1.54)
Arginine; urea cycle, polyamines	Urea carboxylase and Allophanate hydrolase cluster	Urea carboxylase (EC 6.3.4.6)
Lysine, threonine, methionine, and cysteine	Methionine Biosynthesis	Methionine ABC transporter ATP-binding protein
Lysine, threonine, methionine, and cysteine	Methionine Biosynthesis	S-adenosylmethionine synthetase (EC 2.5.1.6)
Lysine, threonine, methionine, and cysteine	Methionine Biosynthesis	O-succinylhomoserine sulfhydrylase (EC 2.5.1.48)
Lysine, threonine, methionine, and cysteine	Methionine Biosynthesis	Serine acetyltransferase (EC 2.3.1.30)
Lysine, threonine, methionine, and cysteine	Methionine Biosynthesis	Homoserine kinase (EC 2.7.1.39)
Lysine, threonine, methionine, and cysteine	Methionine Biosynthesis	Homoserine O-succinyltransferase (EC 2.3.1.46)
Lysine, threonine, methionine, and cysteine	Methionine Biosynthesis	5-methyltetrahydrofolate--homocysteine methyltransferase (EC 2.1.1.13)
Lysine, threonine, methionine, and cysteine	Methionine Biosynthesis	Cysteine synthase (EC 2.5.1.47)
Lysine, threonine, methionine, and cysteine	Methionine Biosynthesis	O-acetylhomoserine sulfhydrylase (EC 2.5.1.49)
Lysine, threonine, methionine, and cysteine	Methionine Biosynthesis	5,10-methylenetetrahydrofolate reductase (EC 1.5.1.20)
Lysine, threonine, methionine, and cysteine	Methionine Biosynthesis	Cystathionine beta-synthase (EC 4.2.1.22)
Lysine, threonine, methionine, and cysteine	Methionine Biosynthesis	Homoserine dehydrogenase (EC 1.1.1.3)
Lysine, threonine, methionine, and cysteine	Methionine Biosynthesis	Methionine ABC transporter substrate-binding protein
Lysine, threonine, methionine, and cysteine	Methionine Biosynthesis	Cystathionine gamma-synthase (EC 2.5.1.48)
Lysine, threonine, methionine, and cysteine	Methionine Biosynthesis	Cystathionine beta-lyase (EC 4.4.1.8)
Lysine, threonine, methionine, and cysteine	Methionine Biosynthesis	S-adenosylhomocysteine nucleosidase (EC 3.2.2.9)
Lysine, threonine, methionine, and cysteine	Methionine Biosynthesis	Methionine ABC transporter permease protein
Lysine, threonine, methionine, and cysteine	Methionine Biosynthesis	Adenosylhomocysteinase (EC 3.3.1.1)
Lysine, threonine, methionine, and cysteine	Threonine degradation	Threonine dehydrogenase and related Zn-dependent dehydrogenases
Lysine, threonine, methionine, and cysteine	Threonine degradation	Transcriptional regulator GabR of GABA utilization (GntR family with aminotransferase-like domain)
Lysine, threonine, methionine, and cysteine	Threonine degradation	L-threonine 3-dehydrogenase (EC 1.1.1.103)
Lysine, threonine, methionine, and cysteine	Threonine degradation	FIG003492: Threonine dehydrogenase and related Zn-dependent dehydrogenases
Lysine, threonine, methionine, and cysteine	Lysine Biosynthesis DAP Pathway, GJO scratch	N-succinyl-L,L-diaminopimelate desuccinylase (EC 3.5.1.18)
Lysine, threonine, methionine, and cysteine	Lysine Biosynthesis DAP Pathway, GJO scratch	2,3,4,5-tetrahydropyridine-2,6-dicarboxylate N-succinyltransferase (EC 2.3.1.117)
Lysine, threonine, methionine, and cysteine	Lysine Biosynthesis DAP Pathway, GJO scratch	Diaminopimelate epimerase (EC 5.1.1.7)
Lysine, threonine, methionine, and cysteine	Lysine Biosynthesis DAP Pathway, GJO scratch	Aspartate-semialdehyde dehydrogenase (EC 1.2.1.11)
Lysine, threonine, methionine, and cysteine	Lysine Biosynthesis DAP Pathway, GJO scratch	4-hydroxy-tetrahydrodipicolinate synthase (EC 4.3.3.7)
Lysine, threonine, methionine, and cysteine	Lysine Biosynthesis DAP Pathway, GJO scratch	Diaminopimelate decarboxylase (EC 4.1.1.20)
Lysine, threonine, methionine, and cysteine	Lysine Biosynthesis DAP Pathway, GJO scratch	4-hydroxy-tetrahydrodipicolinate reductase (EC 1.17.1.8)
Lysine, threonine, methionine, and cysteine	Lysine Biosynthesis DAP Pathway, GJO scratch	Aspartokinase (EC 2.7.2.4)
Lysine, threonine, methionine, and cysteine	Methionine Degradation	S-adenosylhomocysteine nucleosidase (EC 3.2.2.9)
Lysine, threonine, methionine, and cysteine	Methionine Degradation	Methionine gamma-lyase (EC 4.4.1.11)
Lysine, threonine, methionine, and cysteine	Methionine Degradation	Methionine ABC transporter substrate-binding protein
Lysine, threonine, methionine, and cysteine	Methionine Degradation	Methionine ABC transporter ATP-binding protein
Lysine, threonine, methionine, and cysteine	Methionine Degradation	Methionine ABC transporter permease protein
Lysine, threonine, methionine, and cysteine	Methionine Degradation	S-adenosylmethionine synthetase (EC 2.5.1.6)
Lysine, threonine, methionine, and cysteine	Methionine Degradation	Adenosylhomocysteinase (EC 3.3.1.1)
Lysine, threonine, methionine, and cysteine	Methionine Degradation	Cystathionine beta-synthase (EC 4.2.1.22)
Lysine, threonine, methionine, and cysteine	Threonine and Homoserine Biosynthesis	Homoserine dehydrogenase (EC 1.1.1.3)
Lysine, threonine, methionine, and cysteine	Threonine and Homoserine Biosynthesis	Aspartate-semialdehyde dehydrogenase (EC 1.2.1.11)
Lysine, threonine, methionine, and cysteine	Threonine and Homoserine Biosynthesis	Aspartate aminotransferase (EC 2.6.1.1)
Lysine, threonine, methionine, and cysteine	Threonine and Homoserine Biosynthesis	Threonine synthase (EC 4.2.3.1)
Lysine, threonine, methionine, and cysteine	Threonine and Homoserine Biosynthesis	Homoserine kinase (EC 2.7.1.39)
Lysine, threonine, methionine, and cysteine	Threonine and Homoserine Biosynthesis	Aspartokinase (EC 2.7.2.4)
Lysine, threonine, methionine, and cysteine	Cysteine Biosynthesis	Adenylylsulfate kinase (EC 2.7.1.25)
Lysine, threonine, methionine, and cysteine	Cysteine Biosynthesis	Sulfate and thiosulfate binding protein CysP
Lysine, threonine, methionine, and cysteine	Cysteine Biosynthesis	Serine acetyltransferase (EC 2.3.1.30)
Lysine, threonine, methionine, and cysteine	Cysteine Biosynthesis	Sulfate transport system permease protein CysW
Lysine, threonine, methionine, and cysteine	Cysteine Biosynthesis	Sulfate transport system permease protein CysT
Lysine, threonine, methionine, and cysteine	Cysteine Biosynthesis	Cysteine synthase (EC 2.5.1.47)
Lysine, threonine, methionine, and cysteine	Cysteine Biosynthesis	Sulfate adenylyltransferase subunit 1 (EC 2.7.7.4)
Lysine, threonine, methionine, and cysteine	Cysteine Biosynthesis	Sulfate adenylyltransferase subunit 2 (EC 2.7.7.4)
Lysine, threonine, methionine, and cysteine	Cysteine Biosynthesis	Sulfate permease
Lysine, threonine, methionine, and cysteine	Cysteine Biosynthesis	Sulfite reductase [NADPH] hemoprotein beta-component (EC 1.8.1.2)
Lysine, threonine, methionine, and cysteine	Cysteine Biosynthesis	Sulfate and thiosulfate import ATP-binding protein CysA (EC 3.6.3.25)
Lysine, threonine, methionine, and cysteine	Cysteine Biosynthesis	Cystathionine beta-synthase (EC 4.2.1.22)
Lysine, threonine, methionine, and cysteine	Lysine Biosynthesis DAP Pathway	N-succinyl-L,L-diaminopimelate desuccinylase (EC 3.5.1.18)
Lysine, threonine, methionine, and cysteine	Lysine Biosynthesis DAP Pathway	2,3,4,5-tetrahydropyridine-2,6-dicarboxylate N-succinyltransferase (EC 2.3.1.117)
Lysine, threonine, methionine, and cysteine	Lysine Biosynthesis DAP Pathway	Diaminopimelate epimerase (EC 5.1.1.7)
Lysine, threonine, methionine, and cysteine	Lysine Biosynthesis DAP Pathway	Aspartate-semialdehyde dehydrogenase (EC 1.2.1.11)
Lysine, threonine, methionine, and cysteine	Lysine Biosynthesis DAP Pathway	4-hydroxy-tetrahydrodipicolinate synthase (EC 4.3.3.7)
Lysine, threonine, methionine, and cysteine	Lysine Biosynthesis DAP Pathway	Diaminopimelate decarboxylase (EC 4.1.1.20)
Lysine, threonine, methionine, and cysteine	Lysine Biosynthesis DAP Pathway	4-hydroxy-tetrahydrodipicolinate reductase (EC 1.17.1.8)
Lysine, threonine, methionine, and cysteine	Lysine Biosynthesis DAP Pathway	Aspartokinase (EC 2.7.2.4)
Lysine, threonine, methionine, and cysteine	Lysine degradation	L-lysine permease
Lysine, threonine, methionine, and cysteine	Lysine degradation	Lysine 2,3-aminomutase (EC 5.4.3.2)
Lysine, threonine, methionine, and cysteine	Lysine degradation	Lysine decarboxylase, inducible (EC 4.1.1.18)
Lysine, threonine, methionine, and cysteine	Lysine degradation	Lysine/cadaverine antiporter membrane protein CadB
Amino Acids and Derivatives - no subcategory	Creatine and Creatinine Degradation	N-methylhydantoinase B (EC 3.5.2.14)
Amino Acids and Derivatives - no subcategory	Creatine and Creatinine Degradation	Cytosine deaminase (EC 3.5.4.1)
Amino Acids and Derivatives - no subcategory	Creatine and Creatinine Degradation	N-methylhydantoinase A (EC 3.5.2.14)
Amino Acids and Derivatives - no subcategory	Creatine and Creatinine Degradation	Creatinine amidohydrolase (EC 3.5.2.10)
Branched-chain amino acids	Isoleucine degradation	Branched-chain amino acid aminotransferase (EC 2.6.1.42)
Branched-chain amino acids	Isoleucine degradation	Branched-chain alpha-keto acid dehydrogenase, E1 component, alpha subunit (EC 1.2.4.4)
Branched-chain amino acids	Isoleucine degradation	Enoyl-CoA hydratase [isoleucine degradation] (EC 4.2.1.17)
Branched-chain amino acids	Isoleucine degradation	Enoyl-CoA hydratase (EC 4.2.1.17)
Branched-chain amino acids	Isoleucine degradation	Dihydrolipoamide acyltransferase component of branched-chain alpha-keto acid dehydrogenase complex (EC 2.3.1.168)
Branched-chain amino acids	Isoleucine degradation	3-ketoacyl-CoA thiolase (EC 2.3.1.16)
Branched-chain amino acids	Isoleucine degradation	Branched-chain alpha-keto acid dehydrogenase, E1 component, beta subunit (EC 1.2.4.4)
Branched-chain amino acids	Isoleucine degradation	3-hydroxyacyl-CoA dehydrogenase (EC 1.1.1.35)
Branched-chain amino acids	Isoleucine degradation	Dihydrolipoamide dehydrogenase of branched-chain alpha-keto acid dehydrogenase (EC 1.8.1.4)
Branched-chain amino acids	Leucine Degradation and HMG-CoA Metabolism	Hydroxymethylglutaryl-CoA lyase (EC 4.1.3.4)
Branched-chain amino acids	Leucine Degradation and HMG-CoA Metabolism	Branched-chain amino acid aminotransferase (EC 2.6.1.42)
Branched-chain amino acids	Leucine Degradation and HMG-CoA Metabolism	Methylcrotonyl-CoA carboxylase carboxyl transferase subunit (EC 6.4.1.4)
Branched-chain amino acids	Leucine Degradation and HMG-CoA Metabolism	Branched-chain alpha-keto acid dehydrogenase, E1 component, alpha subunit (EC 1.2.4.4)
Branched-chain amino acids	Leucine Degradation and HMG-CoA Metabolism	Methylcrotonyl-CoA carboxylase biotin-containing subunit (EC 6.4.1.4)
Branched-chain amino acids	Leucine Degradation and HMG-CoA Metabolism	Succinyl-CoA:3-ketoacid-coenzyme A transferase subunit B (EC 2.8.3.5)
Branched-chain amino acids	Leucine Degradation and HMG-CoA Metabolism	Isovaleryl-CoA dehydrogenase (EC 1.3.8.4)
Branched-chain amino acids	Leucine Degradation and HMG-CoA Metabolism	Acetoacetyl-CoA synthetase (EC 6.2.1.16)
Branched-chain amino acids	Leucine Degradation and HMG-CoA Metabolism	Dihydrolipoamide acyltransferase component of branched-chain alpha-keto acid dehydrogenase complex (EC 2.3.1.168)
Branched-chain amino acids	Leucine Degradation and HMG-CoA Metabolism	Succinyl-CoA:3-ketoacid-coenzyme A transferase subunit A (EC 2.8.3.5)
Branched-chain amino acids	Leucine Degradation and HMG-CoA Metabolism	Branched-chain alpha-keto acid dehydrogenase, E1 component, beta subunit (EC 1.2.4.4)
Branched-chain amino acids	Leucine Degradation and HMG-CoA Metabolism	Dihydrolipoamide dehydrogenase of branched-chain alpha-keto acid dehydrogenase (EC 1.8.1.4)
Branched-chain amino acids	Branched-Chain Amino Acid Biosynthesis	3-isopropylmalate dehydratase small subunit (EC 4.2.1.33)
Branched-chain amino acids	Branched-Chain Amino Acid Biosynthesis	2-isopropylmalate synthase (EC 2.3.3.13)
Branched-chain amino acids	Branched-Chain Amino Acid Biosynthesis	Branched-chain amino acid aminotransferase (EC 2.6.1.42)
Branched-chain amino acids	Branched-Chain Amino Acid Biosynthesis	3-isopropylmalate dehydrogenase (EC 1.1.1.85)
Branched-chain amino acids	Branched-Chain Amino Acid Biosynthesis	Valine--pyruvate aminotransferase (EC 2.6.1.66)
Branched-chain amino acids	Branched-Chain Amino Acid Biosynthesis	(R)-citramalate synthase (EC 2.3.1.182)
Branched-chain amino acids	Branched-Chain Amino Acid Biosynthesis	3-isopropylmalate dehydratase large subunit (EC 4.2.1.33)
Branched-chain amino acids	Branched-Chain Amino Acid Biosynthesis	Threonine dehydratase biosynthetic (EC 4.3.1.19)
Branched-chain amino acids	Branched-Chain Amino Acid Biosynthesis	Acetolactate synthase large subunit (EC 2.2.1.6)
Branched-chain amino acids	Branched-Chain Amino Acid Biosynthesis	Dihydroxy-acid dehydratase (EC 4.2.1.9)
Branched-chain amino acids	Branched-Chain Amino Acid Biosynthesis	Leucine-responsive regulatory protein, regulator for leucine (or lrp) regulon and high-affinity branched-chain amino acid transport system
Branched-chain amino acids	Branched-Chain Amino Acid Biosynthesis	Acetolactate synthase small subunit (EC 2.2.1.6)
Branched-chain amino acids	Valine degradation	Branched-chain amino acid aminotransferase (EC 2.6.1.42)
Branched-chain amino acids	Valine degradation	3-hydroxyisobutyrate dehydrogenase (EC 1.1.1.31)
Branched-chain amino acids	Valine degradation	Methylmalonate-semialdehyde dehydrogenase (EC 1.2.1.27)
Branched-chain amino acids	Valine degradation	Branched-chain alpha-keto acid dehydrogenase, E1 component, alpha subunit (EC 1.2.4.4)
Branched-chain amino acids	Valine degradation	3-hydroxyisobutyryl-CoA hydrolase (EC 3.1.2.4)
Branched-chain amino acids	Valine degradation	Enoyl-CoA hydratase (EC 4.2.1.17)
Branched-chain amino acids	Valine degradation	Dihydrolipoamide acyltransferase component of branched-chain alpha-keto acid dehydrogenase complex (EC 2.3.1.168)
Branched-chain amino acids	Valine degradation	Branched-chain alpha-keto acid dehydrogenase, E1 component, beta subunit (EC 1.2.4.4)
Branched-chain amino acids	Valine degradation	3-hydroxyacyl-CoA dehydrogenase (EC 1.1.1.35)
Branched-chain amino acids	Valine degradation	Dihydrolipoamide dehydrogenase of branched-chain alpha-keto acid dehydrogenase (EC 1.8.1.4)
Branched-chain amino acids	Leucine Biosynthesis	3-isopropylmalate dehydratase small subunit (EC 4.2.1.33)
Branched-chain amino acids	Leucine Biosynthesis	3-isopropylmalate dehydratase large subunit (EC 4.2.1.33)
Branched-chain amino acids	Leucine Biosynthesis	2-isopropylmalate synthase (EC 2.3.3.13)
Branched-chain amino acids	Leucine Biosynthesis	Branched-chain amino acid aminotransferase (EC 2.6.1.42)
Branched-chain amino acids	Leucine Biosynthesis	3-isopropylmalate dehydrogenase (EC 1.1.1.85)
Aromatic amino acids and derivatives	Common Pathway For Synthesis of Aromatic Compounds (DAHP synthase to chorismate)	Shikimate kinase I (EC 2.7.1.71)
Aromatic amino acids and derivatives	Common Pathway For Synthesis of Aromatic Compounds (DAHP synthase to chorismate)	Shikimate 5-dehydrogenase I alpha (EC 1.1.1.25)
Aromatic amino acids and derivatives	Common Pathway For Synthesis of Aromatic Compounds (DAHP synthase to chorismate)	3-dehydroquinate dehydratase II (EC 4.2.1.10)
Aromatic amino acids and derivatives	Common Pathway For Synthesis of Aromatic Compounds (DAHP synthase to chorismate)	2-keto-3-deoxy-D-arabino-heptulosonate-7-phosphate synthase I alpha (EC 2.5.1.54)
Aromatic amino acids and derivatives	Common Pathway For Synthesis of Aromatic Compounds (DAHP synthase to chorismate)	Quinate/shikimate 5-dehydrogenase I delta (EC 1.1.1.25)
Aromatic amino acids and derivatives	Common Pathway For Synthesis of Aromatic Compounds (DAHP synthase to chorismate)	3-dehydroquinate synthase (EC 4.2.3.4)
Aromatic amino acids and derivatives	Common Pathway For Synthesis of Aromatic Compounds (DAHP synthase to chorismate)	Chorismate synthase (EC 4.2.3.5)
Aromatic amino acids and derivatives	Common Pathway For Synthesis of Aromatic Compounds (DAHP synthase to chorismate)	2-keto-3-deoxy-D-arabino-heptulosonate-7-phosphate synthase II (EC 2.5.1.54)
Aromatic amino acids and derivatives	Chorismate Synthesis	Chorismate mutase I (EC 5.4.99.5)
Aromatic amino acids and derivatives	Chorismate Synthesis	3-dehydroquinate dehydratase II (EC 4.2.1.10)
Aromatic amino acids and derivatives	Chorismate Synthesis	2-keto-3-deoxy-D-arabino-heptulosonate-7-phosphate synthase I alpha (EC 2.5.1.54)
Aromatic amino acids and derivatives	Chorismate Synthesis	Prephenate dehydratase (EC 4.2.1.51)
Aromatic amino acids and derivatives	Chorismate Synthesis	3-dehydroquinate synthase (EC 4.2.3.4)
Aromatic amino acids and derivatives	Chorismate Synthesis	Chorismate synthase (EC 4.2.3.5)
Aromatic amino acids and derivatives	Chorismate Synthesis	2-keto-3-deoxy-D-arabino-heptulosonate-7-phosphate synthase II (EC 2.5.1.54)
Aromatic amino acids and derivatives	Chorismate Synthesis	Shikimate kinase I (EC 2.7.1.71)
Aromatic amino acids and derivatives	Chorismate Synthesis	Shikimate 5-dehydrogenase I alpha (EC 1.1.1.25)
Aromatic amino acids and derivatives	Chorismate Synthesis	Quinate/shikimate 5-dehydrogenase I delta (EC 1.1.1.25)
Aromatic amino acids and derivatives	Chorismate Synthesis	Cyclohexadienyl dehydrogenase (EC 1.3.1.12)(EC 1.3.1.43)
Aromatic amino acids and derivatives	Chorismate: Intermediate for synthesis of Tryptophan, PAPA antibiotics, PABA, 3-hydroxyanthranilate and more.	Phosphoribosylformimino-5-aminoimidazole carboxamide ribotide isomerase (EC 5.3.1.16)
Aromatic amino acids and derivatives	Chorismate: Intermediate for synthesis of Tryptophan, PAPA antibiotics, PABA, 3-hydroxyanthranilate and more.	Anthranilate synthase, amidotransferase component (EC 4.1.3.27)
Aromatic amino acids and derivatives	Chorismate: Intermediate for synthesis of Tryptophan, PAPA antibiotics, PABA, 3-hydroxyanthranilate and more.	Aminodeoxychorismate lyase (EC 4.1.3.38)
Aromatic amino acids and derivatives	Chorismate: Intermediate for synthesis of Tryptophan, PAPA antibiotics, PABA, 3-hydroxyanthranilate and more.	Tryptophan synthase alpha chain (EC 4.2.1.20)
Aromatic amino acids and derivatives	Chorismate: Intermediate for synthesis of Tryptophan, PAPA antibiotics, PABA, 3-hydroxyanthranilate and more.	Anthranilate phosphoribosyltransferase (EC 2.4.2.18)
Aromatic amino acids and derivatives	Chorismate: Intermediate for synthesis of Tryptophan, PAPA antibiotics, PABA, 3-hydroxyanthranilate and more.	Tryptophan synthase beta chain (EC 4.2.1.20)
Aromatic amino acids and derivatives	Chorismate: Intermediate for synthesis of Tryptophan, PAPA antibiotics, PABA, 3-hydroxyanthranilate and more.	Indole-3-glycerol phosphate synthase (EC 4.1.1.48)
Aromatic amino acids and derivatives	Chorismate: Intermediate for synthesis of Tryptophan, PAPA antibiotics, PABA, 3-hydroxyanthranilate and more.	Anthranilate synthase, aminase component (EC 4.1.3.27)
Aromatic amino acids and derivatives	Chorismate: Intermediate for synthesis of Tryptophan, PAPA antibiotics, PABA, 3-hydroxyanthranilate and more.	Phosphoribosylanthranilate isomerase (EC 5.3.1.24)
Aromatic amino acids and derivatives	Chorismate: Intermediate for synthesis of Tryptophan, PAPA antibiotics, PABA, 3-hydroxyanthranilate and more.	Para-aminobenzoate synthase, aminase component (EC 2.6.1.85)
Aromatic amino acids and derivatives	Chorismate: Intermediate for synthesis of Tryptophan, PAPA antibiotics, PABA, 3-hydroxyanthranilate and more.	Isochorismatase (EC 3.3.2.1)
Aromatic amino acids and derivatives	Phenylalanine and Tyrosine Branches from Chorismate	Chorismate mutase I (EC 5.4.99.5)
Aromatic amino acids and derivatives	Phenylalanine and Tyrosine Branches from Chorismate	Prephenate dehydratase (EC 4.2.1.51)
Aromatic amino acids and derivatives	Phenylalanine and Tyrosine Branches from Chorismate	Biosynthetic Aromatic amino acid aminotransferase beta (EC 2.6.1.57)
Aromatic amino acids and derivatives	Phenylalanine and Tyrosine Branches from Chorismate	Cyclohexadienyl dehydrogenase (EC 1.3.1.12)(EC 1.3.1.43)
Aromatic amino acids and derivatives	Tryptophan synthesis	Anthranilate synthase, amidotransferase component (EC 4.1.3.27)
Aromatic amino acids and derivatives	Tryptophan synthesis	Aminodeoxychorismate lyase (EC 4.1.3.38)
Aromatic amino acids and derivatives	Tryptophan synthesis	Tryptophan synthase alpha chain (EC 4.2.1.20)
Aromatic amino acids and derivatives	Tryptophan synthesis	Para-aminobenzoate synthase, aminase component (EC 2.6.1.85)
Aromatic amino acids and derivatives	Tryptophan synthesis	Anthranilate phosphoribosyltransferase (EC 2.4.2.18)
Aromatic amino acids and derivatives	Tryptophan synthesis	Tryptophan synthase beta chain (EC 4.2.1.20)
Aromatic amino acids and derivatives	Tryptophan synthesis	Indole-3-glycerol phosphate synthase (EC 4.1.1.48)
Aromatic amino acids and derivatives	Tryptophan synthesis	Anthranilate synthase, aminase component (EC 4.1.3.27)
Aromatic amino acids and derivatives	Tryptophan synthesis	Phosphoribosylanthranilate isomerase (EC 5.3.1.24)
Aromatic amino acids and derivatives	Aromatic amino acid degradation	2-hydroxyhepta-2,4-diene-1,7-dioate isomerase (EC 5.3.3.-)
Aromatic amino acids and derivatives	Aromatic amino acid degradation	Aromatic-L-amino-acid decarboxylase (EC 4.1.1.28)
Aromatic amino acids and derivatives	Aromatic amino acid degradation	4-hydroxyphenylpyruvate dioxygenase (EC 1.13.11.27)
Aromatic amino acids and derivatives	Aromatic amino acid degradation	5-carboxymethyl-2-oxo-hex-3- ene-1,7-dioate decarboxylase (EC 4.1.1.68)
Aromatic amino acids and derivatives	Aromatic amino acid degradation	Phenylalanine-4-hydroxylase (EC 1.14.16.1)
Proline and 4-hydroxyproline	Proline Synthesis	Pyrroline-5-carboxylate reductase (EC 1.5.1.2)
Proline and 4-hydroxyproline	Proline Synthesis	Gamma-glutamyl phosphate reductase (EC 1.2.1.41)
Proline and 4-hydroxyproline	Proline Synthesis	RNA-binding C-terminal domain PUA
Proline and 4-hydroxyproline	Proline Synthesis	Glutamate 5-kinase (EC 2.7.2.11)
Proline and 4-hydroxyproline	Proline, 4-hydroxyproline uptake and utilization	Proline iminopeptidase (EC 3.4.11.5)
Proline and 4-hydroxyproline	Proline, 4-hydroxyproline uptake and utilization	4-hydroxyproline epimerase (EC 5.1.1.8)
Proline and 4-hydroxyproline	Proline, 4-hydroxyproline uptake and utilization	1-pyrroline-4-hydroxy-2-carboxylate deaminase (EC 3.5.4.22)
Proline and 4-hydroxyproline	Proline, 4-hydroxyproline uptake and utilization	Delta-1-pyrroline-5-carboxylate dehydrogenase (EC 1.2.1.88)
Proline and 4-hydroxyproline	Proline, 4-hydroxyproline uptake and utilization	Predicted regulator PutR for proline utilization, GntR family
Proline and 4-hydroxyproline	Proline, 4-hydroxyproline uptake and utilization	PutR, transcriptional activator of PutA and PutP
Alanine, serine, and glycine	Glycine Biosynthesis	2-amino-3-ketobutyrate coenzyme A ligase (EC 2.3.1.29)
Alanine, serine, and glycine	Glycine Biosynthesis	Serine hydroxymethyltransferase (EC 2.1.2.1)
Alanine, serine, and glycine	Glycine Biosynthesis	L-threonine 3-dehydrogenase (EC 1.1.1.103)
Alanine, serine, and glycine	Alanine biosynthesis	Branched-chain amino acid aminotransferase (EC 2.6.1.42)
Alanine, serine, and glycine	Alanine biosynthesis	Ferredoxin, 2Fe-2S
Alanine, serine, and glycine	Alanine biosynthesis	Cysteine desulfurase (EC 2.8.1.7)
Alanine, serine, and glycine	Alanine biosynthesis	Valine--pyruvate aminotransferase (EC 2.6.1.66)
Alanine, serine, and glycine	Alanine biosynthesis	Alanine racemase (EC 5.1.1.1)
Alanine, serine, and glycine	Alanine biosynthesis	Cysteine desulfurase (EC 2.8.1.7), NifS subfamily
Alanine, serine, and glycine	Serine Biosynthesis	D-3-phosphoglycerate dehydrogenase (EC 1.1.1.95)
Alanine, serine, and glycine	Serine Biosynthesis	Phosphoserine phosphatase (EC 3.1.3.3)
Alanine, serine, and glycine	Serine Biosynthesis	Serine hydroxymethyltransferase (EC 2.1.2.1)
Alanine, serine, and glycine	Serine Biosynthesis	Phosphoserine aminotransferase (EC 2.6.1.52)
Alanine, serine, and glycine	Glycine cleavage system	Glycine cleavage system H protein
Alanine, serine, and glycine	Glycine cleavage system	Glycine dehydrogenase [decarboxylating] (glycine cleavage system P protein) (EC 1.4.4.2)
Alanine, serine, and glycine	Glycine cleavage system	Aminomethyltransferase (glycine cleavage system T protein) (EC 2.1.2.10)
Alanine, serine, and glycine	Glycine and Serine Utilization	D-3-phosphoglycerate dehydrogenase (EC 1.1.1.95)
Alanine, serine, and glycine	Glycine and Serine Utilization	L-serine dehydratase, alpha subunit (EC 4.3.1.17)
Alanine, serine, and glycine	Glycine and Serine Utilization	Phosphoserine phosphatase (EC 3.1.3.3)
Alanine, serine, and glycine	Glycine and Serine Utilization	L-serine dehydratase, beta subunit (EC 4.3.1.17)
Alanine, serine, and glycine	Glycine and Serine Utilization	Serine hydroxymethyltransferase (EC 2.1.2.1)
Alanine, serine, and glycine	Glycine and Serine Utilization	Seryl-tRNA synthetase (EC 6.1.1.11)
Alanine, serine, and glycine	Glycine and Serine Utilization	Phosphoserine aminotransferase (EC 2.6.1.52)
Alanine, serine, and glycine	Glycine and Serine Utilization	Glycine cleavage system H protein
Alanine, serine, and glycine	Glycine and Serine Utilization	Glycine dehydrogenase [decarboxylating] (glycine cleavage system P protein) (EC 1.4.4.2)
Alanine, serine, and glycine	Glycine and Serine Utilization	2-amino-3-ketobutyrate coenzyme A ligase (EC 2.3.1.29)
Alanine, serine, and glycine	Glycine and Serine Utilization	L-serine dehydratase, (PLP)-dependent (EC 4.3.1.17)
Alanine, serine, and glycine	Glycine and Serine Utilization	Aminomethyltransferase (glycine cleavage system T protein) (EC 2.1.2.10)
Alanine, serine, and glycine	Glycine and Serine Utilization	Cystathionine beta-synthase (EC 4.2.1.22)
Sulfur Metabolism - no subcategory	Thioredoxin-disulfide reductase	Thiol peroxidase, Bcp-type (EC 1.11.1.15)
Sulfur Metabolism - no subcategory	Thioredoxin-disulfide reductase	Alkyl hydroperoxide reductase subunit C-like protein
Sulfur Metabolism - no subcategory	Thioredoxin-disulfide reductase	Thioredoxin reductase (EC 1.8.1.9)
Sulfur Metabolism - no subcategory	Galactosylceramide and Sulfatide metabolism	Arylsulfatase (EC 3.1.6.1)
Organic sulfur assimilation	Alkanesulfonates Utilization	Alkanesulfonates ABC transporter ATP-binding protein
Phosphorus Metabolism - no subcategory	High affinity phosphate transporter and control of PHO regulon	Phosphate regulon transcriptional regulatory protein PhoB (SphR)
Phosphorus Metabolism - no subcategory	High affinity phosphate transporter and control of PHO regulon	Polyphosphate kinase (EC 2.7.4.1)
Phosphorus Metabolism - no subcategory	High affinity phosphate transporter and control of PHO regulon	Phosphate transport system regulatory protein PhoU
Phosphorus Metabolism - no subcategory	High affinity phosphate transporter and control of PHO regulon	Phosphate regulon sensor protein PhoR (SphS) (EC 2.7.13.3)
Phosphorus Metabolism - no subcategory	Phosphate metabolism	Phosphate regulon transcriptional regulatory protein PhoB (SphR)
Phosphorus Metabolism - no subcategory	Phosphate metabolism	NAD(P) transhydrogenase subunit beta (EC 1.6.1.2)
Phosphorus Metabolism - no subcategory	Phosphate metabolism	Inorganic pyrophosphatase (EC 3.6.1.1)
Phosphorus Metabolism - no subcategory	Phosphate metabolism	Pyrophosphate-energized proton pump (EC 3.6.1.1)
Phosphorus Metabolism - no subcategory	Phosphate metabolism	Exopolyphosphatase (EC 3.6.1.11)
Phosphorus Metabolism - no subcategory	Phosphate metabolism	Phosphate transport system regulatory protein PhoU
Phosphorus Metabolism - no subcategory	Phosphate metabolism	Probable low-affinity inorganic phosphate transporter
Phosphorus Metabolism - no subcategory	Phosphate metabolism	Alkaline phosphatase (EC 3.1.3.1)
Phosphorus Metabolism - no subcategory	Phosphate metabolism	Polyphosphate kinase (EC 2.7.4.1)
Phosphorus Metabolism - no subcategory	Phosphate metabolism	Soluble pyridine nucleotide transhydrogenase (EC 1.6.1.1)
Phosphorus Metabolism - no subcategory	Phosphate metabolism	Phosphate starvation-inducible protein PhoH, predicted ATPase
Phosphorus Metabolism - no subcategory	Phosphate metabolism	Sodium-dependent phosphate transporter
Phosphorus Metabolism - no subcategory	Phosphate metabolism	Phosphate regulon sensor protein PhoR (SphS) (EC 2.7.13.3)
Phosphorus Metabolism - no subcategory	Polyphosphate	Polyphosphate kinase (EC 2.7.4.1)
Phosphorus Metabolism - no subcategory	Polyphosphate	Exopolyphosphatase (EC 3.6.1.11)
Phosphorus Metabolism - no subcategory	Polyphosphate	Polyphosphate kinase 2 (EC 2.7.4.1)
Central carbohydrate metabolism	Methylglyoxal Metabolism	Methylglyoxal synthase (EC 4.2.3.3)
Central carbohydrate metabolism	Methylglyoxal Metabolism	Lactoylglutathione lyase (EC 4.4.1.5)
Central carbohydrate metabolism	Methylglyoxal Metabolism	Aldehyde dehydrogenase B (EC 1.2.1.22)
Central carbohydrate metabolism	Methylglyoxal Metabolism	Aldehyde dehydrogenase (EC 1.2.1.3)
Central carbohydrate metabolism	Methylglyoxal Metabolism	Hydroxyacylglutathione hydrolase (EC 3.1.2.6)
Central carbohydrate metabolism	Pyruvate metabolism II: acetyl-CoA, acetogenesis from pyruvate	Aldehyde dehydrogenase (EC 1.2.1.3)
Central carbohydrate metabolism	Pyruvate metabolism II: acetyl-CoA, acetogenesis from pyruvate	Pyruvate dehydrogenase E1 component beta subunit (EC 1.2.4.1)
Central carbohydrate metabolism	Pyruvate metabolism II: acetyl-CoA, acetogenesis from pyruvate	Dihydrolipoamide acetyltransferase component of pyruvate dehydrogenase complex (EC 2.3.1.12)
Central carbohydrate metabolism	Pyruvate metabolism II: acetyl-CoA, acetogenesis from pyruvate	Dihydrolipoamide dehydrogenase of pyruvate dehydrogenase complex (EC 1.8.1.4)
Central carbohydrate metabolism	Pyruvate metabolism II: acetyl-CoA, acetogenesis from pyruvate	Acetate kinase (EC 2.7.2.1)
Central carbohydrate metabolism	Pyruvate metabolism II: acetyl-CoA, acetogenesis from pyruvate	Pyruvate dehydrogenase E1 component alpha subunit (EC 1.2.4.1)
Central carbohydrate metabolism	Pyruvate Alanine Serine Interconversions	L-serine dehydratase, alpha subunit (EC 4.3.1.17)
Central carbohydrate metabolism	Pyruvate Alanine Serine Interconversions	Branched-chain amino acid aminotransferase (EC 2.6.1.42)
Central carbohydrate metabolism	Pyruvate Alanine Serine Interconversions	L-serine dehydratase, beta subunit (EC 4.3.1.17)
Central carbohydrate metabolism	Pyruvate Alanine Serine Interconversions	Omega-amino acid--pyruvate aminotransferase (EC 2.6.1.18)
Central carbohydrate metabolism	Pyruvate Alanine Serine Interconversions	Valine--pyruvate aminotransferase (EC 2.6.1.66)
Central carbohydrate metabolism	Pyruvate Alanine Serine Interconversions	Alanine racemase (EC 5.1.1.1)
Central carbohydrate metabolism	Pyruvate Alanine Serine Interconversions	Alanine dehydrogenase (EC 1.4.1.1)
Central carbohydrate metabolism	Pyruvate Alanine Serine Interconversions	D-alanine aminotransferase (EC 2.6.1.21)
Central carbohydrate metabolism	Glyoxylate bypass	Malate synthase G (EC 2.3.3.9)
Central carbohydrate metabolism	Glyoxylate bypass	Malate dehydrogenase (EC 1.1.1.37)
Central carbohydrate metabolism	Glyoxylate bypass	Citrate synthase (si) (EC 2.3.3.1)
Central carbohydrate metabolism	Glyoxylate bypass	Isocitrate lyase (EC 4.1.3.1)
Central carbohydrate metabolism	Glyoxylate bypass	Aconitate hydratase (EC 4.2.1.3)
Central carbohydrate metabolism	Dihydroxyacetone kinases	Putative dihydroxyacetone kinase (EC 2.7.1.29), dihydroxyacetone binding subunit
Central carbohydrate metabolism	Dihydroxyacetone kinases	Putative dihydroxyacetone kinase (EC 2.7.1.29), ADP-binding subunit
Central carbohydrate metabolism	Dihydroxyacetone kinases	Dihydroxyacetone kinase, ATP-dependent (EC 2.7.1.29)
Central carbohydrate metabolism	Glycolysis and Gluconeogenesis	Triosephosphate isomerase (EC 5.3.1.1)
Central carbohydrate metabolism	Glycolysis and Gluconeogenesis	Pyruvate,phosphate dikinase (EC 2.7.9.1)
Central carbohydrate metabolism	Glycolysis and Gluconeogenesis	Pyrophosphate-dependent fructose 6-phosphate-1-kinase (EC 2.7.1.90)
Central carbohydrate metabolism	Glycolysis and Gluconeogenesis	Glucose-6-phosphate isomerase (EC 5.3.1.9)
Central carbohydrate metabolism	Glycolysis and Gluconeogenesis	Fructose-bisphosphate aldolase class I (EC 4.1.2.13)
Central carbohydrate metabolism	Glycolysis and Gluconeogenesis	Glucokinase (EC 2.7.1.2)
Central carbohydrate metabolism	Glycolysis and Gluconeogenesis	Phosphoglycerate mutase (EC 5.4.2.1)
Central carbohydrate metabolism	Glycolysis and Gluconeogenesis	Pyruvate kinase (EC 2.7.1.40)
Central carbohydrate metabolism	Glycolysis and Gluconeogenesis	Enolase (EC 4.2.1.11)
Central carbohydrate metabolism	Glycolysis and Gluconeogenesis	NAD-dependent glyceraldehyde-3-phosphate dehydrogenase (EC 1.2.1.12)
Central carbohydrate metabolism	Glycolysis and Gluconeogenesis	Phosphoglycerate kinase (EC 2.7.2.3)
Central carbohydrate metabolism	Entner-Doudoroff Pathway	Glucose dehydrogenase, PQQ-dependent (EC 1.1.5.2)
Central carbohydrate metabolism	Entner-Doudoroff Pathway	Glucose-6-phosphate 1-dehydrogenase (EC 1.1.1.49)
Central carbohydrate metabolism	Entner-Doudoroff Pathway	2-dehydro-3-deoxyphosphogluconate aldolase (EC 4.1.2.14)
Central carbohydrate metabolism	Entner-Doudoroff Pathway	Gluconate dehydratase (EC 4.2.1.39)
Central carbohydrate metabolism	Entner-Doudoroff Pathway	6-phosphogluconolactonase (EC 3.1.1.31), eukaryotic type
Central carbohydrate metabolism	Entner-Doudoroff Pathway	Gluconolactonase (EC 3.1.1.17)
Central carbohydrate metabolism	Entner-Doudoroff Pathway	Gluconokinase (EC 2.7.1.12)
Central carbohydrate metabolism	Entner-Doudoroff Pathway	Phosphoglycerate mutase (EC 5.4.2.1)
Central carbohydrate metabolism	Entner-Doudoroff Pathway	Glucokinase (EC 2.7.1.2)
Central carbohydrate metabolism	Entner-Doudoroff Pathway	Pyruvate kinase (EC 2.7.1.40)
Central carbohydrate metabolism	Entner-Doudoroff Pathway	Phosphoglycerate kinase (EC 2.7.2.3)
Central carbohydrate metabolism	Entner-Doudoroff Pathway	Phosphogluconate dehydratase (EC 4.2.1.12)
Central carbohydrate metabolism	Entner-Doudoroff Pathway	NAD-dependent glyceraldehyde-3-phosphate dehydrogenase (EC 1.2.1.12)
Central carbohydrate metabolism	Entner-Doudoroff Pathway	Enolase (EC 4.2.1.11)
Central carbohydrate metabolism	Dehydrogenase complexes	Branched-chain alpha-keto acid dehydrogenase, E1 component, alpha subunit (EC 1.2.4.4)
Central carbohydrate metabolism	Dehydrogenase complexes	Dihydrolipoamide dehydrogenase of 2-oxoglutarate dehydrogenase (EC 1.8.1.4)
Central carbohydrate metabolism	Dehydrogenase complexes	Pyruvate dehydrogenase E1 component alpha subunit (EC 1.2.4.1)
Central carbohydrate metabolism	Dehydrogenase complexes	Dihydrolipoamide succinyltransferase component (E2) of 2-oxoglutarate dehydrogenase complex (EC 2.3.1.61)
Central carbohydrate metabolism	Dehydrogenase complexes	Dihydrolipoamide acyltransferase component of branched-chain alpha-keto acid dehydrogenase complex (EC 2.3.1.168)
Central carbohydrate metabolism	Dehydrogenase complexes	Branched-chain alpha-keto acid dehydrogenase, E1 component, beta subunit (EC 1.2.4.4)
Central carbohydrate metabolism	Dehydrogenase complexes	Pyruvate dehydrogenase E1 component beta subunit (EC 1.2.4.1)
Central carbohydrate metabolism	Dehydrogenase complexes	Dihydrolipoamide acetyltransferase component of pyruvate dehydrogenase complex (EC 2.3.1.12)
Central carbohydrate metabolism	Dehydrogenase complexes	Dihydrolipoamide dehydrogenase of branched-chain alpha-keto acid dehydrogenase (EC 1.8.1.4)
Central carbohydrate metabolism	Dehydrogenase complexes	2-oxoglutarate dehydrogenase E1 component (EC 1.2.4.2)
Central carbohydrate metabolism	Dehydrogenase complexes	Cytosol aminopeptidase PepA (EC 3.4.11.1)
Central carbohydrate metabolism	TCA Cycle	Isocitrate dehydrogenase [NADP] (EC 1.1.1.42)
Central carbohydrate metabolism	TCA Cycle	Malate dehydrogenase (EC 1.1.1.37)
Central carbohydrate metabolism	TCA Cycle	Dihydrolipoamide dehydrogenase of 2-oxoglutarate dehydrogenase (EC 1.8.1.4)
Central carbohydrate metabolism	TCA Cycle	Dihydrolipoamide dehydrogenase of pyruvate dehydrogenase complex (EC 1.8.1.4)
Central carbohydrate metabolism	TCA Cycle	hypothetical protein that often co-occurs with aconitase
Central carbohydrate metabolism	TCA Cycle	Succinyl-CoA ligase [ADP-forming] alpha chain (EC 6.2.1.5)
Central carbohydrate metabolism	TCA Cycle	Succinate dehydrogenase flavoprotein subunit (EC 1.3.99.1)
Central carbohydrate metabolism	TCA Cycle	Aconitate hydratase (EC 4.2.1.3)
Central carbohydrate metabolism	TCA Cycle	Dihydrolipoamide succinyltransferase component (E2) of 2-oxoglutarate dehydrogenase complex (EC 2.3.1.61)
Central carbohydrate metabolism	TCA Cycle	Citrate synthase (si) (EC 2.3.3.1)
Central carbohydrate metabolism	TCA Cycle	2-oxoglutarate dehydrogenase E1 component (EC 1.2.4.2)
Central carbohydrate metabolism	TCA Cycle	Succinyl-CoA ligase [ADP-forming] beta chain (EC 6.2.1.5)
Central carbohydrate metabolism	TCA Cycle	Fumarate hydratase class I (EC 4.2.1.2)
Central carbohydrate metabolism	TCA Cycle	Fumarate hydratase class II (EC 4.2.1.2)
Central carbohydrate metabolism	Pyruvate metabolism I: anaplerotic reactions, PEP	Pyruvate,phosphate dikinase (EC 2.7.9.1)
Central carbohydrate metabolism	Pyruvate metabolism I: anaplerotic reactions, PEP	Phosphoenolpyruvate carboxykinase [ATP] (EC 4.1.1.49)
Central carbohydrate metabolism	Pyruvate metabolism I: anaplerotic reactions, PEP	NAD-dependent malic enzyme (EC 1.1.1.38)
Central carbohydrate metabolism	Pyruvate metabolism I: anaplerotic reactions, PEP	Phosphoenolpyruvate carboxylase (EC 4.1.1.31)
Central carbohydrate metabolism	Pyruvate metabolism I: anaplerotic reactions, PEP	NADP-dependent malic enzyme (EC 1.1.1.40)
Central carbohydrate metabolism	Pyruvate metabolism I: anaplerotic reactions, PEP	Pyruvate kinase (EC 2.7.1.40)
Central carbohydrate metabolism	Pentose phosphate pathway	Transketolase (EC 2.2.1.1)
Central carbohydrate metabolism	Pentose phosphate pathway	Transketolase, N-terminal section (EC 2.2.1.1)
Central carbohydrate metabolism	Pentose phosphate pathway	Ribose-phosphate pyrophosphokinase (EC 2.7.6.1)
Central carbohydrate metabolism	Pentose phosphate pathway	Transketolase, C-terminal section (EC 2.2.1.1)
Central carbohydrate metabolism	Pentose phosphate pathway	Ribulose-phosphate 3-epimerase (EC 5.1.3.1)
Central carbohydrate metabolism	Pentose phosphate pathway	Glucose-6-phosphate 1-dehydrogenase (EC 1.1.1.49)
Central carbohydrate metabolism	Pentose phosphate pathway	6-phosphogluconate dehydrogenase, decarboxylating (EC 1.1.1.44)
Central carbohydrate metabolism	Pentose phosphate pathway	6-phosphogluconolactonase (EC 3.1.1.31), eukaryotic type
Central carbohydrate metabolism	Pentose phosphate pathway	Xylulose-5-phosphate phosphoketolase (EC 4.1.2.9)
Central carbohydrate metabolism	Pentose phosphate pathway	Fructose-6-phosphate phosphoketolase (EC 4.1.2.22)
Central carbohydrate metabolism	Pentose phosphate pathway	Transaldolase (EC 2.2.1.2)
Central carbohydrate metabolism	Glycolate, glyoxylate interconversions	Glycolate dehydrogenase (EC 1.1.99.14), iron-sulfur subunit GlcF
Central carbohydrate metabolism	Glycolate, glyoxylate interconversions	Hydroxypyruvate reductase (EC 1.1.1.81)
Central carbohydrate metabolism	Glycolate, glyoxylate interconversions	Glyoxylate reductase (EC 1.1.1.79)
Central carbohydrate metabolism	Glycolate, glyoxylate interconversions	Transcriptional regulator, LysR family, in glycolate utilization operon
Central carbohydrate metabolism	Glycolate, glyoxylate interconversions	Glyoxylate reductase (EC 1.1.1.26)
Central carbohydrate metabolism	Glycolate, glyoxylate interconversions	Phosphoglycolate phosphatase (EC 3.1.3.18)
Central carbohydrate metabolism	Glycolate, glyoxylate interconversions	Glycolate dehydrogenase (EC 1.1.99.14), subunit GlcD
Central carbohydrate metabolism	Glycolate, glyoxylate interconversions	D-Lactate dehydrogenase, cytochrome c-dependent (EC 1.1.2.4)
Central carbohydrate metabolism	Glycolate, glyoxylate interconversions	Glycolate dehydrogenase (EC 1.1.99.14), FAD-binding subunit GlcE
Aminosugars	Chitin and N-acetylglucosamine utilization	N-Acetyl-D-glucosamine ABC transport system, sugar-binding protein
Aminosugars	Chitin and N-acetylglucosamine utilization	N-Acetyl-D-glucosamine ABC transport system ATP-binding protein
Aminosugars	Chitin and N-acetylglucosamine utilization	Predicted transcriptional regulator of N-Acetylglucosamine utilization, GntR family
Aminosugars	Chitin and N-acetylglucosamine utilization	Glucosamine-6-phosphate deaminase [isomerizing], alternative (EC 3.5.99.6)
Aminosugars	Chitin and N-acetylglucosamine utilization	N-acetylglucosamine kinase of eukaryotic type (EC 2.7.1.59)
Aminosugars	Chitin and N-acetylglucosamine utilization	hypothetical oxidoreductase related to N-acetylglucosamine utilization
Aminosugars	Chitin and N-acetylglucosamine utilization	N-Acetyl-D-glucosamine ABC transport system, permease protein 2
Aminosugars	Chitin and N-acetylglucosamine utilization	N-acetylglucosamine-6-phosphate deacetylase (EC 3.5.1.25)
Di- and oligosaccharides	Trehalose Biosynthesis	Alpha-amylase (EC 3.2.1.1)
Di- and oligosaccharides	Trehalose Biosynthesis	Malto-oligosyltrehalose synthase (EC 5.4.99.15)
Di- and oligosaccharides	Trehalose Biosynthesis	1,4-alpha-glucan (glycogen) branching enzyme, GH-13-type (EC 2.4.1.18)
Di- and oligosaccharides	Trehalose Biosynthesis	Trehalose synthase (EC 5.4.99.16)
Di- and oligosaccharides	Trehalose Biosynthesis	Trehalose-6-phosphate phosphatase (EC 3.1.3.12)
Di- and oligosaccharides	Trehalose Biosynthesis	Malto-oligosyltrehalose trehalohydrolase (EC 3.2.1.141)
Di- and oligosaccharides	Trehalose Biosynthesis	Alpha,alpha-trehalose-phosphate synthase [UDP-forming] (EC 2.4.1.15)
Di- and oligosaccharides	Sucrose utilization	Sucrose-6-phosphate hydrolase (EC 3.2.1.26)
Di- and oligosaccharides	Sucrose utilization	Fructokinase (EC 2.7.1.4)
Di- and oligosaccharides	Maltose and Maltodextrin Utilization	Malto-oligosyltrehalose synthase (EC 5.4.99.15)
Di- and oligosaccharides	Maltose and Maltodextrin Utilization	4-alpha-glucanotransferase (amylomaltase) (EC 2.4.1.25)
Di- and oligosaccharides	Maltose and Maltodextrin Utilization	Maltose/maltodextrin ABC transporter, permease protein MalF
Di- and oligosaccharides	Maltose and Maltodextrin Utilization	Glycogen phosphorylase (EC 2.4.1.1)
Di- and oligosaccharides	Maltose and Maltodextrin Utilization	Maltose O-acetyltransferase (EC 2.3.1.79)
Di- and oligosaccharides	Maltose and Maltodextrin Utilization	Aldose 1-epimerase (EC 5.1.3.3)
Di- and oligosaccharides	Maltose and Maltodextrin Utilization	Alpha-amylase (EC 3.2.1.1)
Di- and oligosaccharides	Maltose and Maltodextrin Utilization	Maltodextrin glucosidase (EC 3.2.1.20)
Di- and oligosaccharides	Maltose and Maltodextrin Utilization	Maltose operon transcriptional repressor MalR, LacI family
Di- and oligosaccharides	Maltose and Maltodextrin Utilization	Maltose/maltodextrin transport ATP-binding protein MalK (EC 3.6.3.19)
Di- and oligosaccharides	Maltose and Maltodextrin Utilization	Maltose/maltodextrin ABC transporter, permease protein MalG
One-carbon Metabolism	One-carbon metabolism by tetrahydropterines	Formyltetrahydrofolate deformylase (EC 3.5.1.10)
One-carbon Metabolism	One-carbon metabolism by tetrahydropterines	Formate--tetrahydrofolate ligase (EC 6.3.4.3)
One-carbon Metabolism	One-carbon metabolism by tetrahydropterines	5-formyltetrahydrofolate cyclo-ligase (EC 6.3.3.2)
One-carbon Metabolism	One-carbon metabolism by tetrahydropterines	Methylenetetrahydrofolate dehydrogenase (NADP+) (EC 1.5.1.5)
One-carbon Metabolism	One-carbon metabolism by tetrahydropterines	5,10-methylenetetrahydrofolate reductase (EC 1.5.1.20)
One-carbon Metabolism	One-carbon metabolism by tetrahydropterines	Methenyltetrahydrofolate cyclohydrolase (EC 3.5.4.9)
Fermentation	Butanol Biosynthesis	Alcohol dehydrogenase (EC 1.1.1.1)
Fermentation	Butanol Biosynthesis	Enoyl-CoA hydratase (EC 4.2.1.17)
Fermentation	Butanol Biosynthesis	3-hydroxybutyryl-CoA dehydrogenase (EC 1.1.1.157)
Fermentation	Butanol Biosynthesis	Acetyl-CoA acetyltransferase (EC 2.3.1.9)
Fermentation	Acetolactate synthase subunits	Acetolactate synthase large subunit (EC 2.2.1.6)
Fermentation	Acetolactate synthase subunits	Acetolactate synthase small subunit (EC 2.2.1.6)
Fermentation	Fermentations: Lactate	Xylulose-5-phosphate phosphoketolase (EC 4.1.2.9)
Fermentation	Fermentations: Lactate	Fructose-6-phosphate phosphoketolase (EC 4.1.2.22)
Fermentation	Fermentations: Lactate	Acetate kinase (EC 2.7.2.1)
Fermentation	Acetyl-CoA fermentation to Butyrate	3-hydroxybutyryl-CoA epimerase (EC 5.1.2.3)
Fermentation	Acetyl-CoA fermentation to Butyrate	3-hydroxybutyryl-CoA dehydratase (EC 4.2.1.55)
Fermentation	Acetyl-CoA fermentation to Butyrate	Ferredoxin-like protein FixX
Fermentation	Acetyl-CoA fermentation to Butyrate	Electron transfer flavoprotein-ubiquinone oxidoreductase (EC 1.5.5.1)
Fermentation	Acetyl-CoA fermentation to Butyrate	Electron transfer flavoprotein, alpha subunit
Fermentation	Acetyl-CoA fermentation to Butyrate	Acetyl-CoA acetyltransferase (EC 2.3.1.9)
Fermentation	Acetyl-CoA fermentation to Butyrate	Acetoacetyl-CoA reductase (EC 1.1.1.36)
Fermentation	Acetyl-CoA fermentation to Butyrate	Enoyl-CoA hydratase (EC 4.2.1.17)
Fermentation	Acetyl-CoA fermentation to Butyrate	Electron transfer flavoprotein, beta subunit
Fermentation	Acetyl-CoA fermentation to Butyrate	3-hydroxybutyrate dehydrogenase (EC 1.1.1.30)
Fermentation	Acetyl-CoA fermentation to Butyrate	3-hydroxyacyl-CoA dehydrogenase (EC 1.1.1.35)
Fermentation	Acetyl-CoA fermentation to Butyrate	3-hydroxybutyryl-CoA dehydrogenase (EC 1.1.1.157)
Sugar alcohols	Glycerol and Glycerol-3-phosphate Uptake and Utilization	Glycerol-3-phosphate ABC transporter, permease protein UgpE (TC 3.A.1.1.3)
Sugar alcohols	Glycerol and Glycerol-3-phosphate Uptake and Utilization	Glycerophosphoryl diester phosphodiesterase (EC 3.1.4.46)
Sugar alcohols	Glycerol and Glycerol-3-phosphate Uptake and Utilization	Aerobic glycerol-3-phosphate dehydrogenase (EC 1.1.5.3)
Sugar alcohols	Glycerol and Glycerol-3-phosphate Uptake and Utilization	Glycerol-3-phosphate regulon repressor GlpR
Sugar alcohols	Glycerol and Glycerol-3-phosphate Uptake and Utilization	Glycerol-3-phosphate dehydrogenase [NAD(P)+] (EC 1.1.1.94)
Sugar alcohols	Glycerol and Glycerol-3-phosphate Uptake and Utilization	Glycerol-3-phosphate ABC transporter, permease protein UgpA (TC 3.A.1.1.3)
Sugar alcohols	Glycerol and Glycerol-3-phosphate Uptake and Utilization	Glycerol kinase (EC 2.7.1.30)
Sugar alcohols	Glycerol and Glycerol-3-phosphate Uptake and Utilization	Glycerol-3-phosphate ABC transporter, ATP-binding protein UgpC (TC 3.A.1.1.3)
Sugar alcohols	Mannitol Utilization	Multiple polyol-specific dehydrogenase (EC 1.1.1.-)
Sugar alcohols	Mannitol Utilization	Hydrolase in polyol utilization gene cluster, haloacid dehalogenase-like family
Sugar alcohols	Mannitol Utilization	Transcriptional regulator of mannitol utilization, DeoR family protein
Sugar alcohols	Mannitol Utilization	Fructokinase (EC 2.7.1.4)
Carbohydrates - no subcategory	VC0266	Hypothetical protein VC0266 (sugar utilization related?)
Polysaccharides	Glycogen metabolism	Glucose-1-phosphate adenylyltransferase (EC 2.7.7.27)
Polysaccharides	Glycogen metabolism	4-alpha-glucanotransferase (amylomaltase) (EC 2.4.1.25)
Polysaccharides	Glycogen metabolism	1,4-alpha-glucan (glycogen) branching enzyme, GH-13-type (EC 2.4.1.18)
Polysaccharides	Glycogen metabolism	Glycogen phosphorylase (EC 2.4.1.1)
Polysaccharides	Glycogen metabolism	Glycogen synthase, ADP-glucose transglucosylase (EC 2.4.1.21)
Monosaccharides	Mannose Metabolism	Phosphomannomutase (EC 5.4.2.8)
Monosaccharides	Mannose Metabolism	Mannose-6-phosphate isomerase (EC 5.3.1.8)
Monosaccharides	Mannose Metabolism	Beta-mannosidase (EC 3.2.1.25)
Monosaccharides	D-ribose utilization	Ribose ABC transport system, permease protein RbsC (TC 3.A.1.2.1)
Monosaccharides	D-ribose utilization	Ribokinase (EC 2.7.1.15)
Monosaccharides	D-ribose utilization	Predicted nucleoside ABC transporter, ATP-binding component
Monosaccharides	D-ribose utilization	Predicted nucleoside ABC transporter, permease 2 component
Monosaccharides	D-ribose utilization	Predicted nucleoside ABC transporter, permease 1 component
Monosaccharides	D-galactonate catabolism	2-dehydro-3-deoxyphosphogalactonate aldolase (EC 4.1.2.21)
Monosaccharides	D-galactonate catabolism	2-dehydro-3-deoxygalactonokinase (EC 2.7.1.58)
Monosaccharides	D-galactonate catabolism	D-galactonate regulator, IclR family
Monosaccharides	D-galactonate catabolism	Galactonate dehydratase (EC 4.2.1.6)
Monosaccharides	Xylose utilization	Xylose isomerase (EC 5.3.1.5)
Monosaccharides	Xylose utilization	Xylulose kinase (EC 2.7.1.17)
Monosaccharides	Xylose utilization	Xylose-responsive transcription regulator, ROK family
Monosaccharides	Xylose utilization	Xylonate dehydratase (EC 4.2.1.82)
Monosaccharides	Deoxyribose and Deoxynucleoside Catabolism	Purine nucleoside phosphorylase (EC 2.4.2.1)
Monosaccharides	Deoxyribose and Deoxynucleoside Catabolism	Ribokinase (EC 2.7.1.15)
Monosaccharides	Deoxyribose and Deoxynucleoside Catabolism	Phosphopentomutase (EC 5.4.2.7)
Monosaccharides	Deoxyribose and Deoxynucleoside Catabolism	Thymidine phosphorylase (EC 2.4.2.4)
Monosaccharides	Deoxyribose and Deoxynucleoside Catabolism	Predicted nucleoside ABC transporter, ATP-binding component
Monosaccharides	Deoxyribose and Deoxynucleoside Catabolism	Predicted nucleoside ABC transporter, permease 2 component
Monosaccharides	Deoxyribose and Deoxynucleoside Catabolism	Predicted nucleoside ABC transporter, permease 1 component
Monosaccharides	Deoxyribose and Deoxynucleoside Catabolism	Deoxyribose-phosphate aldolase (EC 4.1.2.4)
Monosaccharides	D-gluconate and ketogluconates metabolism	Gluconate dehydratase (EC 4.2.1.39)
Monosaccharides	D-gluconate and ketogluconates metabolism	6-phosphogluconate dehydrogenase, decarboxylating (EC 1.1.1.44)
Monosaccharides	D-gluconate and ketogluconates metabolism	Glucose dehydrogenase, PQQ-dependent (EC 1.1.5.2)
Monosaccharides	D-gluconate and ketogluconates metabolism	Positive regulator of L-idonate catabolism
Monosaccharides	D-gluconate and ketogluconates metabolism	Gluconokinase (EC 2.7.1.12)
Monosaccharides	D-gluconate and ketogluconates metabolism	5-keto-D-gluconate 5-reductase (EC 1.1.1.69)
Monosaccharides	D-gluconate and ketogluconates metabolism	L-idonate 5-dehydrogenase (EC 1.1.1.264)
Monosaccharides	Fructose utilization	Transcriptional regulator FrcR for fructose utilization, ROK family
Monosaccharides	Fructose utilization	Fructose ABC transporter, ATP-binding component FrcA
Monosaccharides	Fructose utilization	Transaldolase (EC 2.2.1.2)
Monosaccharides	Fructose utilization	Fructose ABC transporter, substrate-binding component FrcB
Monosaccharides	Fructose utilization	Fructose ABC transporter, permease component FrcC
Monosaccharides	Fructose utilization	Fructokinase (EC 2.7.1.4)
Monosaccharides	D-Galacturonate and D-Glucuronate Utilization	Mannonate dehydratase (EC 4.2.1.8)
Monosaccharides	D-Galacturonate and D-Glucuronate Utilization	2-dehydro-3-deoxy-D-gluconate 5-dehydrogenase (EC 1.1.1.127)
Monosaccharides	D-Galacturonate and D-Glucuronate Utilization	4-deoxy-L-threo-5-hexosulose-uronate ketol-isomerase (EC 5.3.1.17)
Monosaccharides	D-Galacturonate and D-Glucuronate Utilization	Rhamnogalacturonides degradation protein RhiN
Monosaccharides	D-Galacturonate and D-Glucuronate Utilization	2-dehydro-3-deoxyphosphogluconate aldolase (EC 4.1.2.14)
Monosaccharides	D-Galacturonate and D-Glucuronate Utilization	2-deoxy-D-gluconate 3-dehydrogenase (EC 1.1.1.125)
Monosaccharides	D-Galacturonate and D-Glucuronate Utilization	D-mannonate oxidoreductase (EC 1.1.1.57)
Monosaccharides	D-Galacturonate and D-Glucuronate Utilization	5-dehydro-4-deoxyglucarate dehydratase (EC 4.2.1.41)
Monosaccharides	D-Galacturonate and D-Glucuronate Utilization	Uronate isomerase (EC 5.3.1.12)
