# Supplementary material for: Molecular Characterization of Indigenous Rhizobia from Kenyan Soils Nodulating with Common Beans
Source: Int J Mol Sci. 2023 May 30;24(11):9509. doi: 10.3390/ijms24119509 (PMC10253646; doi:10.3390/ijms24119509)
Supplement: Supplementary file 1 [file ijms-24-09509-s001.zip › Table S2.xlsx]

## Sheet: Table S2
Block	Chromosome	Start	End	Length	Strand
1	RC1	1172221	1173579	1358	-
1	SC1	2958766	2959824	1058	+
1	SC1	2957002	2958101	1099	+
1	SC1	2955826	2956925	1099	+
2	SC1	3755506	3756876	1370	+
2	SC1	1519454	1520824	1370	+
2	SC1	1289036	1290406	1370	+
2	SP2	357615	358985	1370	+
2	SC1	1226510	1227880	1370	+
2	RC1	1105850	1107220	1370	+
2	SC1	1193977	1195347	1370	+
2	RC1	3144380	3145750	1370	-
2	SC1	1187445	1188815	1370	+
2	SC1	1069146	1070516	1370	+
2	RC1	2840604	2841974	1370	-
2	RC1	2808071	2809441	1370	-
2	RP2	395261	396631	1370	-
2	SC1	3479090	3480460	1370	+
2	SC1	905848	907218	1370	+
2	RC1	2745545	2746915	1370	-
2	RC1	2515126	2516496	1370	-
2	SC1	2974800	2976170	1370	-
2	SC1	2996385	2997755	1370	-
3	SC1	4399551	4400989	1438	-
3	SC1	4216102	4217540	1438	+
3	RC1	4195845	4197283	1438	+
3	SC1	2552086	2553524	1438	-
3	SC1	3143601	3145039	1438	-
3	RC1	1579019	1580457	1438	+
3	RC1	3051284	3052722	1438	+
3	RC1	4379296	4380734	1438	-
3	RC1	21917	23347	1430	-
3	SC1	4039246	4040684	1438	+
3	SC1	977683	979121	1438	-
4	RC1	2018021	2020547	2526	+
4	RP3	390936	393462	2526	+
4	SC1	211869	214395	2526	+
4	SP3	27443	29969	2526	+
4	RC1	831334	833860	2526	-
4	SC1	584043	586569	2526	+
4	RC1	1228032	1230558	2526	+
5	RP3	268781	271655	2874	+
5	RP3	261176	264025	2849	+
5	SP3	319194	321540	2346	+
5	RP3	264611	267491	2880	+
5	SP3	324671	326933	2262	+
5	SP3	334068	336942	2874	+
5	SP3	329650	332771	3121	+
6	RC1	916773	917831	1058	+
6	SC1	3187224	3188282	1058	-
6	RP4	327703	328761	1058	+
6	SP4	563789	564840	1051	-
6	SC1	2792586	2793646	1060	+
6	RC1	1338890	1339950	1060	-
7	SC1	983699	986183	2484	-
7	SC1	203153	205637	2484	+
7	SP3	316387	318789	2402	-
7	SP3	125726	128210	2484	+
7	RP3	258369	260853	2484	-
7	RP3	68397	70881	2484	+
8	SC1	3992452	3998795	6343	+
8	RC1	4032265	4038731	6466	+
8	SC1	404053	410389	6336	-
8	RC1	3638664	3644956	6292	+
8	RC1	63806	70092	6286	-
8	SC1	4497243	4503688	6445	-
9	RP3	384043	385337	1294	+
9	RP3	289353	290647	1294	+
9	SP3	407302	408596	1294	-
9	SP3	354613	355906	1293	+
9	RP3	342045	343339	1294	-
9	SP3	3276	4570	1294	+
10	RP3	267494	268780	1286	+
10	SP3	326935	329544	2609	+
10	SP3	332779	334067	1288	+
11	RC1	1813650	1817863	4213	+
11	SC1	2314666	2318958	4292	-
11	SC1	1	4293	4292	+
11	RC1	3994028	3998314	4286	-
12	Rp1	163835	165043	1208	-
12	SP1	196815	198023	1208	+
12	RC1	4207871	4209079	1208	-
12	SC1	4387755	4388963	1208	+
13	SP3	431239	432570	1331	-
13	Rp1	171024	172355	1331	-
13	RP3	365982	367310	1328	-
13	SP1	189503	190758	1255	+
14	RC1	1456023	1457026	1003	-
14	RC1	2562968	2563971	1003	+
14	SC1	2675511	2676514	1003	+
14	SC1	1471979	1472982	1003	-
15	RP4	253662	255311	1649	-
15	SC1	4452269	4453957	1688	+
15	RC1	4082017	4083705	1688	-
15	SP4	637205	638894	1689	+
16	RP4	631944	633119	1175	+
16	RP4	630460	631943	1483	+
16	SP4	255887	257062	1175	-
16	SP4	257063	258546	1483	-
17	SC1	2743353	2745791	2438	-
17	RC1	1386745	1389183	2438	+
17	Rp1	166279	168711	2432	-
17	SP1	193147	195579	2432	+
18	RC1	2357062	2358170	1108	+
18	RP4	256150	257258	1108	+
18	SC1	1677780	1678888	1108	-
18	SP4	635308	636404	1096	-
19	SP3	204466	207263	2797	+
19	SP3	20341	23138	2797	-
19	SC1	248214	251011	2797	+
19	SP4	922496	925293	2797	+
20	RP3	286080	289352	3272	+
20	SP3	351340	354612	3272	+
20	SP3	3	3275	3272	+
20	RP3	380770	384042	3272	+
21	SC1	2374917	2376095	1178	+
21	RC1	1775693	1776871	1178	-
21	RC1	1756440	1757618	1178	-
21	SC1	2355664	2356842	1178	+
22	SC1	2716461	2717943	1482	-
22	RC1	1414593	1416075	1482	+
22	SC1	1711723	1713205	1482	+
22	RC1	2322745	2324227	1482	-
23	SP3	436648	438154	1506	-
23	Rp1	176427	177933	1506	-
23	SP1	183925	185431	1506	+
23	RP3	371388	372894	1506	-
24	SP4	786445	787539	1094	+
24	RP4	813009	814103	1094	+
24	RP4	785293	786391	1098	+
24	SP4	100415	101513	1098	-
25	SP4	984938	990589	5651	-
25	SP3	239618	245269	5651	+
25	RP3	181596	187250	5654	+
26	SC1	2464195	2466670	2475	-
26	RC1	4159597	4162051	2454	-
26	RC1	1665865	1668340	2475	+
27	RP4	818167	820723	2556	+
27	SP4	791603	794159	2556	+
27	SC1	2186616	2189172	2556	+
28	RC1	1663388	1664894	1506	-
28	SC1	2467641	2469147	1506	+
28	RC1	4164665	4166169	1504	-
29	SP3	36445	39518	3073	+
29	SC1	242337	245410	3073	+
29	RP3	414406	417479	3073	+
30	SC1	1070675	1187235	116560	+
30	RC1	2847187	2963751	116564	-
31	RC1	2358171	2515125	156954	-
31	SC1	1520825	1677779	156954	+
32	RC1	4083706	4123125	39419	+
32	SC1	4412849	4452268	39419	-
33	RC1	960196	1105849	145653	-
33	SC1	2997756	3143417	145661	+
34	RC1	1856163	2017047	160884	-
34	SC1	2019755	2182689	162934	+
35	SC1	410390	583603	173213	+
35	RC1	3465450	3638663	173213	-
36	SC1	3227085	3228151	1066	+
36	RC1	833861	834927	1066	-
37	RC1	4175616	4176697	1081	+
37	RC1	4156269	4157350	1081	+
38	SC1	986614	1068934	82320	+
38	RC1	2963963	3046283	82320	-
39	SP4	101514	255886	154372	+
39	RP4	633120	785292	152172	-
40	SP4	638895	725979	87084	+
40	RP4	161979	253658	91679	-
41	SC1	4453958	4497242	43284	+
41	RC1	4038732	4082016	43284	-
42	RC1	3998322	4032264	33942	-
42	SC1	4503689	4537630	33941	+
43	SC1	2793647	2901966	108319	-
43	RC1	1230568	1338889	108321	+
44	SC1	3228583	3479089	250506	-
44	RC1	580376	830883	250507	+
45	SC1	2318959	2355663	36704	+
45	RC1	1776872	1813576	36704	-
46	SC1	1472983	1519453	46470	-
46	RC1	2516497	2562967	46470	+
47	RC1	305722	580158	274436	-
47	SC1	3480837	3755295	274458	+
48	Rp1	1	9747	9746	-
48	SP1	1	9747	9746	+
49	RC1	3052723	3092844	40121	-
49	SC1	937561	977682	40121	+
50	RC1	2841975	2846978	5003	-
50	SC1	1188973	1193976	5003	+
51	SC1	2676515	2716460	39945	+
51	RC1	1416076	1456022	39946	-
52	SC1	2745792	2792585	46793	+
52	RC1	1339951	1386744	46793	-
53	SP1	190835	193146	2311	-
53	Rp1	168712	171023	2311	+
54	RC1	1668341	1756439	88098	+
54	SC1	2376096	2464194	88098	-
55	RP4	160911	161957	1046	+
55	SP4	406217	407263	1046	-
56	RP4	1	21154	21153	+
56	SP4	1090313	1111454	21141	+
57	SC1	1290407	1471978	181571	-
57	RC1	2563972	2745544	181572	+
58	RP2	340789	395260	54471	-
58	SP2	358986	413456	54470	+
59	RP4	794715	813008	18293	+
59	SP4	770496	786444	15948	+
60	RC1	23356	63805	40449	-
60	SC1	3998796	4039245	40449	+
61	SC1	251863	404052	152189	-
61	RC1	3644957	3796300	151343	+
62	RC1	1156792	1171184	14392	-
62	SC1	2959979	2974371	14392	+
63	SC1	2553528	2675510	121982	+
63	RC1	1457027	1579013	121986	-
64	SC1	979122	983698	4576	+
64	RC1	3046707	3051283	4576	-
65	SP3	355934	407301	51367	+
65	RP3	290676	342044	51368	+
66	RP3	385338	390297	4959	+
66	SP3	4571	9530	4959	+
67	RP4	814104	818166	4062	+
67	SP4	787540	791602	4062	+
68	RP4	786392	794714	8322	+
68	SP4	93200	100414	7214	-
69	SP2	1	340788	340787	-
69	RP2	1	340788	340787	+
70	RP4	257272	327702	70430	-
70	SP4	564848	635282	70434	+
71	RC1	877971	916772	38801	+
71	SC1	3188283	3227084	38801	-
72	SC1	2469148	2552085	82937	+
72	RC1	1580458	1663387	82929	-
73	SP3	207741	239617	31876	+
73	RP3	149719	181595	31876	+
74	SC1	2276367	2314665	38298	+
74	RC1	1817864	1856162	38298	-
75	SC1	2239946	2244143	4197	-
75	RC1	3094977	3099173	4196	+
76	SC1	3757035	3992451	235416	-
76	RC1	70093	305511	235418	+
77	RC1	3796301	3994027	197726	+
77	SC1	4294	202020	197726	-
78	RP4	895679	990934	95255	+
78	SP4	995080	1090312	95232	+
79	RP3	187251	258368	71117	+
79	SP3	245270	316386	71116	+
80	RP3	372895	380769	7874	+
80	SP3	438155	446029	7874	+
81	Rp1	177934	352129	174195	+
81	SP1	9748	183924	174176	-
82	SC1	2717944	2743352	25408	+
82	RC1	1389184	1414592	25408	-
83	RC1	2324228	2357061	32833	+
83	SC1	1678889	1711722	32833	-
84	SP2	340789	357614	16825	+
84	RP2	396632	413457	16825	-
85	SP4	726007	770495	44488	-
85	RP4	116419	160910	44491	+
86	SC1	2902397	2955701	53304	-
86	RC1	1173992	1227591	53599	+
87	SP3	408597	431238	22641	+
87	RP3	343340	365981	22641	+
88	SP3	57331	125725	68394	+
88	RP3	1	68396	68395	+
89	SC1	2356843	2374916	18073	+
89	RC1	1757619	1775692	18073	-
90	SC1	1195348	1226509	31161	-
90	RC1	2809442	2840603	31161	+
91	SP4	959420	960524	1104	+
91	SP4	958407	959419	1012	+
92	SC1	1227881	1289035	61154	+
92	RC1	2746916	2808070	61154	-
93	SP4	258547	406181	147634	+
93	RP4	482826	630459	147633	-
94	SP4	407264	563788	156524	-
94	RP4	328762	482784	154022	+
95	SP1	185432	189502	4070	+
95	Rp1	172356	176426	4070	-
96	SP3	23139	26804	3665	+
96	RP3	403646	407311	3665	+
97	RC1	3133469	3144379	10910	+
97	SC1	907219	918128	10909	-
98	RC1	4380735	4534235	153500	-
98	SC1	4062601	4216101	153500	+
99	RC1	1	21916	21915	+
99	SC1	4040685	4062600	21915	-
100	RC1	4197284	4207870	10586	+
100	SC1	4388964	4399550	10586	-
101	RC1	4209080	4379295	170215	-
101	SC1	4217541	4387754	170213	+
102	SP1	195580	196814	1234	-
102	Rp1	165044	166278	1234	+
103	SC1	2992679	2996384	3705	+
103	RC1	1107221	1110926	3705	-
104	SP1	198024	352110	154086	-
104	Rp1	9748	163834	154086	+
105	RC1	4194455	4195844	1389	+
105	SC1	4400990	4402379	1389	-
106	RP3	271656	286079	14423	+
106	SP3	336943	351339	14396	+
107	SP4	891717	894268	2551	+
107	SP4	863073	865451	2378	+
108	RP3	417480	435286	17806	+
108	SP3	39519	57330	17811	+
109	RC1	1140015	1156522	16507	+
109	SC1	2976171	2992678	16507	-
110	RC1	2020559	2322744	302185	-
110	SC1	1713206	2015983	302777	+
111	RC1	917832	960015	42183	-
111	SC1	3145040	3187223	42183	+
112	RP4	820724	886320	65596	+
112	SP4	794160	859770	65610	+
113	RC1	3145751	3465018	319267	+
113	SC1	586581	905847	319266	-
114	SP4	1	93199	93198	+
114	RP4	21155	116418	95263	+
115	RP3	72995	149249	76254	+
115	SP3	128211	204465	76254	+
116	SP3	432571	436647	4076	+
116	RP3	367311	371387	4076	+
117	RP3	393474	403176	9702	+
117	SP3	10161	19863	9702	+
118	RP3	407942	414405	6463	+
118	SP3	29981	36444	6463	+
