# Supplementary material for: Molecular Characterization of Indigenous Rhizobia from Kenyan Soils Nodulating with Common Beans
Source: Int J Mol Sci. 2023 May 30;24(11):9509. doi: 10.3390/ijms24119509 (PMC10253646; doi:10.3390/ijms24119509)
Supplement: Supplementary file 1 [file ijms-24-09509-s001.zip › Table S3.xlsx]

## Sheet: Table S3
Block	protein
2	IS1182 family transposase ISRsp20
3	IS3 family transposase ISBam1
3	IS3 family transposase ISHar1
4	hypothetical protein
4	hypothetical protein
4	IS66 family transposase IS66
5	hypothetical protein
7	hypothetical protein
7	IS21 family transposase ISPkr1
8	tRNA-Met(cat)
8	5S ribosomal RNA
8	23S ribosomal RNA
8	tRNA-Ala(tgc)
8	tRNA-Ile(gat)
8	16S ribosomal RNA
9	Nitrogenase iron protein
10	hypothetical protein
10	ISNCY family transposase ISBj12
11	putative sugar-binding periplasmic protein
11	Melibiose/raffinose/stachyose import permease protein MelD
11	Diacetylchitobiose uptake system permease protein NgcG
11	hypothetical protein
13	hypothetical protein
14	Outer membrane protein IIIA
15	Electron transfer flavoprotein subunit alpha
15	Electron transfer flavoprotein subunit beta
17	Cytochrome c-type biogenesis protein CcmE
17	hypothetical protein
17	hypothetical protein
17	hypothetical protein
17	hypothetical protein
18	hypothetical protein
19	hypothetical protein
19	hypothetical protein
19	IS66 family transposase ISCARN48
19	IS66 family transposase ISRel19
20	Nitrogenase molybdenum-iron protein beta chain
20	Nitrogenase molybdenum-iron protein alpha chain
21	Elongation factor Tu
22	hypothetical protein
23	Cytochrome c oxidase subunit 1 %2C bacteroid
24	hypothetical protein
25	Type IV secretion system protein virB4
25	Type IV secretion system protein virB5
25	hypothetical protein
25	Type IV secretion system protein VirB6
25	hypothetical protein
25	Type IV secretion system protein virB8
25	Type IV secretion system protein virB9
26	hypothetical protein
26	hypothetical protein
26	hypothetical protein
27	hypothetical protein
27	hypothetical protein
27	IS66 family transposase IS66
28	hypothetical protein
28	hypothetical protein
29	hypothetical protein
29	hypothetical protein
29	IS66 family transposase ISUnCu14
30	putative lipoprotein YiaD
30	hypothetical protein
30	HTH-type transcriptional activator RhaS
30	ATP-dependent Clp protease proteolytic subunit
30	hypothetical protein
30	hypothetical protein
30	hypothetical protein
30	HTH-type transcriptional regulator DmlR
30	1-deoxyxylulose-5-phosphate synthase YajO
30	putative FAD-linked oxidoreductase
30	hypothetical protein
30	hypothetical protein
30	hypothetical protein
30	hypothetical protein
30	hypothetical protein
30	transfer-messenger RNA%2C SsrA
30	Thymidylate synthase
30	IS1595 family transposase ISSsu9
30	Modulator of FtsH protease HflK
30	Modulator of FtsH protease HflC
30	hypothetical protein
30	hypothetical protein
30	tRNA dimethylallyltransferase
30	HTH-type transcriptional regulatory protein GabR
30	Threonine efflux protein
30	4-hydroxy-tetrahydrodipicolinate synthase
30	hypothetical protein
30	Acetolactate synthase isozyme 3 large subunit
30	Acetolactate synthase isozyme 3 small subunit
30	Glyoxal reductase
30	Cysteine/O-acetylserine efflux protein
30	hypothetical protein
30	hypothetical protein
30	High-molecular weight cobalt-containing nitrile hydratase subunit alpha
30	Low-molecular weight cobalt-containing nitrile hydratase subunit beta
30	hypothetical protein
30	hypothetical protein
30	ECF RNA polymerase sigma factor SigR
30	hypothetical protein
30	HTH-type transcriptional repressor NsrR
30	hypothetical protein
30	hypothetical protein
30	hypothetical protein
30	HTH-type transcriptional regulator DmlR
30	ATP-dependent RecD-like DNA helicase
30	hypothetical protein
30	Pyridoxine 5'-phosphate synthase
30	hypothetical protein
30	Quinone oxidoreductase 2
30	hypothetical protein
30	hypothetical protein
30	HTH-type transcriptional repressor ComR
30	hypothetical protein
30	L-aspartate/glutamate-specific racemase
30	DNA-binding transcriptional activator DecR
30	hypothetical protein
30	Lectin-like protein BA14k
30	NADH dehydrogenase-like protein YjlD
30	Tetracycline resistance protein TetO
30	NADP-dependent alcohol dehydrogenase C 2
30	HTH-type transcriptional activator RhaS
30	putative glycosyltransferase
30	hypothetical protein
30	Erythritol catabolism regulatory protein EryD
30	sn-glycerol-3-phosphate import ATP-binding protein UgpC
30	sn-glycerol-3-phosphate-binding periplasmic protein UgpB
30	sn-glycerol-3-phosphate transport system permease protein UgpA
30	L-arabinose transport system permease protein AraQ
30	Glycerophosphodiester phosphodiesterase
30	6-phosphogluconate phosphatase
30	Ribulokinase
30	hypothetical protein
30	hypothetical protein
30	Ketol-acid reductoisomerase (NADP(+))
30	hypothetical protein
30	hypothetical protein
30	hypothetical protein
30	hypothetical protein
30	Phosphoserine phosphatase 1
30	Inositol-3-phosphate synthase
30	hypothetical protein
30	tRNA U34 carboxymethyltransferase
30	tRNA 5-carboxymethoxyuridine methyltransferase
30	Branched-chain-amino-acid aminotransferase
30	2-aminoadipate transaminase
30	1-deoxyxylulose-5-phosphate synthase YajO
30	Organic hydroperoxide resistance transcriptional regulator
30	2-succinyl-6-hydroxy-2%2C4-cyclohexadiene-1-carboxylate synthase
30	putative protein
30	hypothetical protein
30	Maltose/maltodextrin import ATP-binding protein MalK
30	hypothetical protein
30	hypothetical protein
30	Trans-2%2C3-dihydro-3-hydroxyanthranilate isomerase
30	tRNA-Lys(ctt)
30	hypothetical protein
30	hypothetical protein
30	hypothetical protein
30	hypothetical protein
30	hypothetical protein
30	Thiosulfate sulfurtransferase GlpE
30	putative chromate transport protein
30	hypothetical protein
30	hypothetical protein
30	Chromate transport protein
30	hypothetical protein
30	hypothetical protein
30	Putative metal chaperone YciC
30	High-affinity zinc uptake system protein ZnuA
30	Vitamin B12 import ATP-binding protein BtuD
30	High-affinity zinc uptake system membrane protein ZnuB
30	Zinc uptake regulation protein
30	hypothetical protein
30	hypothetical protein
30	hypothetical protein
30	hypothetical protein
31	GTP 3'%2C8-cyclase
31	hypothetical protein
31	hypothetical protein
31	Transcriptional regulator SlyA
31	hypothetical protein
31	hypothetical protein
31	Diguanylate cyclase VdcA
31	hypothetical protein
31	Fumarate hydratase class I%2C aerobic
31	hypothetical protein
31	hypothetical protein
31	Fumarate hydratase class II
31	hypothetical protein
31	Phosphoglycolate phosphatase
31	Ribose-5-phosphate isomerase A
31	hypothetical protein
31	Acylphosphatase
31	hypothetical protein
31	Glutathione amide reductase
31	hypothetical protein
31	Phospho-2-dehydro-3-deoxyheptonate aldolase
31	hypothetical protein
31	Putative multidrug export ATP-binding/permease protein
31	hypothetical protein
31	hypothetical protein
31	hypothetical protein
31	Glutamine-dependent NAD(+) synthetase
31	putative protein
31	hypothetical protein
31	Phospho-2-dehydro-3-deoxyheptonate aldolase%2C Phe-sensitive
31	5%2C6-dimethylbenzimidazole synthase
31	hypothetical protein
31	NAD-dependent malic enzyme
31	6-hydroxy-D-nicotine oxidase
31	2%2C3-bisphosphoglycerate-dependent phosphoglycerate mutase
31	UDP-2%2C3-diacylglucosamine hydrolase
31	putative 3-phenylpropionic acid transporter
31	L-Ala-D/L-Glu epimerase
31	hypothetical protein
31	putative ribonucleotide transport ATP-binding protein mkl
31	Chromosome partition protein Smc
31	hypothetical protein
31	hypothetical protein
31	D-alanyl-D-alanine carboxypeptidase DacA
31	Shikimate kinase
31	Peroxyureidoacrylate/ureidoacrylate amidohydrolase RutB
31	hypothetical protein
31	hypothetical protein
31	Ferredoxin-6
31	hypothetical protein
31	Dihydropteroate synthase
31	Dihydroneopterin aldolase
31	hypothetical protein
31	hypothetical protein
31	hypothetical protein
31	putative protein YcjX
31	putative protein
31	RNA polymerase-binding transcription factor DksA
31	hypothetical protein
31	hypothetical protein
31	Sensor kinase CckA
31	Pseudouridine-5'-phosphate glycosidase
31	Pseudouridine kinase
31	Protein RecA
31	Alanine--tRNA ligase
31	hypothetical protein
31	Leucine efflux protein
31	DNA gyrase inhibitor
31	Glutathione S-transferase GST-6.0
31	hypothetical protein
31	Isocitrate dehydrogenase [NADP]
31	hypothetical protein
31	hypothetical protein
31	tRNA (cytidine/uridine/adenosine-2'-O-)-methyltransferase TrmJ
31	Glutamate racemase
31	hypothetical protein
31	30S ribosomal protein S4
31	Thermolabile glutaminase
31	tRNA-cytidine(32) 2-sulfurtransferase
31	3'(2')%2C5'-bisphosphate nucleotidase CysQ
31	3'(2')%2C5'-bisphosphate nucleotidase CysQ
31	putative N-acetyltransferase YafP
31	Bicyclomycin resistance protein
31	Bicyclomycin resistance protein
31	Glutaredoxin 4
31	hypothetical protein
31	hypothetical protein
31	putative protein RP812
31	Phosphoribosylformylglycinamidine synthase subunit PurL
31	hypothetical protein
31	Histidinol-phosphate aminotransferase
31	hypothetical protein
31	hypothetical protein
31	Phosphoribosylformylglycinamidine synthase subunit PurQ
31	putative RNA 2'-phosphotransferase
31	Phosphoribosylformylglycinamidine synthase subunit PurS
31	Phosphoribosylaminoimidazole-succinocarboxamide synthase
31	hypothetical protein
31	hypothetical protein
31	hypothetical protein
31	hypothetical protein
31	hypothetical protein
31	Adenylosuccinate lyase
31	hypothetical protein
31	hypothetical protein
31	Ribulose-phosphate 3-epimerase
31	Leucine-%2C isoleucine-%2C valine-%2C threonine-%2C and alanine-binding protein
31	FMN reductase (NADH) RutF
31	hypothetical protein
31	NADH pyrophosphatase
31	ATP-dependent RNA helicase RhlE
31	hypothetical protein
31	hypothetical protein
31	Putative peroxiredoxin bcp
31	hypothetical protein
31	Trehalose synthase/amylase TreS
31	hypothetical protein
31	Tyrosine--tRNA ligase
31	Anhydro-N-acetylmuramic acid kinase
31	Acetyltransferase
31	hypothetical protein
31	hypothetical protein
31	Cysteine desulfurase NifS
31	FeS cluster assembly protein SufB
31	hypothetical protein
31	putative ATP-dependent transporter SufC
31	FeS cluster assembly protein SufD
31	putative cysteine desulfurase
31	hypothetical protein
31	Iron-binding protein IscA
31	hypothetical protein
31	hypothetical protein
31	Glycine dehydrogenase (decarboxylating)
31	Glycine cleavage system H protein
31	Aminomethyltransferase
31	hypothetical protein
31	hypothetical protein
31	hypothetical protein
31	Putative fluoride ion transporter CrcB
31	Ribosomal large subunit pseudouridine synthase C
31	Pyrophosphatase PpaX
31	hypothetical protein
31	hypothetical protein
31	Propionyl-CoA carboxylase beta chain
31	Inner membrane protein YqjF
31	Guanidinium exporter
31	hypothetical protein
31	Protein ElaA
32	putative 3-hydroxybutyryl-CoA dehydrogenase
32	Thiol:disulfide interchange protein TlpA
32	Argininosuccinate lyase
32	hypothetical protein
32	Diaminopimelate decarboxylase
32	hypothetical protein
32	Response regulator receiver protein CpdR
32	Hypoxanthine phosphoribosyltransferase
32	hypothetical protein
32	Cell division ATP-binding protein FtsE
32	hypothetical protein
32	hypothetical protein
32	hypothetical protein
32	Glutathione-specific gamma-glutamylcyclotransferase
32	hypothetical protein
32	hypothetical protein
32	Cyclohexadienyl dehydrogenase
32	Histidinol-phosphate aminotransferase
32	hypothetical protein
32	Hydroxyacylglutathione hydrolase GloB
32	hypothetical protein
32	Aromatic amino acid exporter YddG
32	hypothetical protein
32	50S ribosomal protein L28
32	Queuosine precursor transporter
32	Cytidylate kinase
32	hypothetical protein
32	Aerobic cobaltochelatase subunit CobT
32	Aerobic cobaltochelatase subunit CobS
32	Chaperone protein DnaJ
32	DNA-binding transcriptional regulator BolA
32	hypothetical protein
32	3-dehydroquinate synthase
32	Shikimate kinase 1
32	hypothetical protein
32	Tyrosine recombinase XerD
32	Acetyl-coenzyme A carboxylase carboxyl transferase subunit alpha
32	hypothetical protein
32	Sulfur carrier protein TusA
32	P-loop guanosine triphosphatase YjiA
32	hypothetical protein
32	Hippurate hydrolase
33	hypothetical protein
33	hypothetical protein
33	hypothetical protein
33	hypothetical protein
33	hypothetical protein
33	Pyruvate%2C phosphate dikinase
33	hypothetical protein
33	hypothetical protein
33	hypothetical protein
33	TelA-like protein
33	hypothetical protein
33	Chromosome partition protein Smc
33	hypothetical protein
33	IS5 family transposase ISRel13
33	IS5 family transposase ISRel13
33	hypothetical protein
33	hypothetical protein
33	Adenine DNA glycosylase
33	Alpha-D-glucose 1-phosphate phosphatase YihX
33	hypothetical protein
33	hypothetical protein
33	hypothetical protein
33	hypothetical protein
33	hypothetical protein
33	hypothetical protein
33	hypothetical protein
33	hypothetical protein
33	6-phosphogluconate phosphatase
33	hypothetical protein
33	Threonine synthase
33	putative zinc protease
33	[Ribosomal protein S5]-alanine N-acetyltransferase
33	hypothetical protein
33	hypothetical protein
33	hypothetical protein
33	Manganese-binding lipoprotein MntA
33	Manganese transport system membrane protein MntB
33	Manganese transport system ATP-binding protein MntB
33	hypothetical protein
33	Hybrid peroxiredoxin hyPrx5
33	hypothetical protein
33	hypothetical protein
33	hypothetical protein
33	putative protein
33	hypothetical protein
33	Ribonuclease HI
33	Homoserine kinase
33	4-hydroxy-3-methylbut-2-enyl diphosphate reductase
33	hypothetical protein
33	hypothetical protein
33	Putative O-phosphotransferase
33	hypothetical protein
33	Cytochrome c oxidase subunit 3
33	Cytochrome c oxidase assembly protein CtaG
33	hypothetical protein
33	Protoheme IX farnesyltransferase
33	Cytochrome c oxidase subunit 1
33	Cytochrome c oxidase subunit 2
33	hypothetical protein
33	Metalloprotease TldD
33	hypothetical protein
33	hypothetical protein
33	hypothetical protein
33	hypothetical protein
33	hypothetical protein
33	hypothetical protein
33	Pyridoxine/pyridoxamine 5'-phosphate oxidase
33	hypothetical protein
33	Chaperone protein DnaJ
33	Enoyl-[acyl-carrier-protein] reductase [NADH] FabI
33	phosphoglycerate mutase GpmB
33	hypothetical protein
33	hypothetical protein
33	Chorismate synthase
33	Riboflavin biosynthesis protein RibBA
33	hypothetical protein
33	Biotin transport ATP-binding protein BioM
33	Energy-coupling factor transporter transmembrane protein BioN
33	Biotin transporter BioY
33	Glycine cleavage system transcriptional activator
33	L-ectoine synthase
33	hypothetical protein
33	putative Ni/Fe-hydrogenase B-type cytochrome subunit
33	Transcriptional regulatory protein QseB
33	Adaptive-response sensory-kinase SasA
33	hypothetical protein
33	hypothetical protein
33	Long-chain-fatty-acid--CoA ligase
33	hypothetical protein
33	putative D-xylose utilization operon transcriptional repressor
33	hypothetical protein
33	hypothetical protein
33	Histone deacetylase-like amidohydrolase
33	Exodeoxyribonuclease 7 small subunit
33	2%2C5-dichloro-2%2C5-cyclohexadiene-1%2C4-diol dehydrogenase LinX
33	hypothetical protein
33	hypothetical protein
33	1-deoxy-D-xylulose-5-phosphate synthase
33	hypothetical protein
33	16S/23S rRNA (cytidine-2'-O)-methyltransferase TlyA
33	23S rRNA (uracil(1939)-C(5))-methyltransferase RlmD
33	hypothetical protein
33	3-phenylpropionate-dihydrodiol/cinnamic acid-dihydrodiol dehydrogenase
33	putative protein
33	2%2C3-dehydroadipyl-CoA hydratase
33	3-methylmercaptopropionyl-CoA dehydrogenase
33	Zinc transport protein ZntB
33	hypothetical protein
33	Lectin-like protein BA14k
33	Carnitine monooxygenase oxygenase subunit
33	hypothetical protein
33	Threonylcarbamoyl-AMP synthase
33	putative FAD-linked oxidoreductase
33	hypothetical protein
33	hypothetical protein
33	4-hydroxybenzoate octaprenyltransferase
33	hypothetical protein
33	Acid phosphatase
33	Cyclopropane-fatty-acyl-phospholipid synthase
33	Protein YhgF
33	Glycine--tRNA ligase beta subunit
33	hypothetical protein
33	hypothetical protein
33	Phosphoribosylamine--glycine ligase
33	hypothetical protein
33	3-phosphoshikimate 1-carboxyvinyltransferase
33	Protein LemA
33	hypothetical protein
33	Shikimate kinase
33	Glycine--tRNA ligase alpha subunit
33	hypothetical protein
33	hypothetical protein
33	Divalent metal cation transporter MntH
33	tRNA1(Val) (adenine(37)-N6)-methyltransferase
33	hypothetical protein
33	Octaprenyl diphosphate synthase
33	Beta-barrel assembly-enhancing protease
33	4-diphosphocytidyl-2-C-methyl-D-erythritol kinase
33	Molybdenum cofactor biosynthesis protein B
33	hypothetical protein
33	hypothetical protein
33	hypothetical protein
33	Ribonuclease HII
34	hypothetical protein
34	IS1182 family transposase ISRsp20
34	hypothetical protein
34	hypothetical protein
34	hypothetical protein
34	hypothetical protein
34	Prophage integrase IntA
34	hypothetical protein
34	hypothetical protein
34	hypothetical protein
34	hypothetical protein
34	ATP-dependent Clp protease ATP-binding subunit ClpA
34	ATP-dependent Clp protease adapter protein ClpS
34	hypothetical protein
34	hypothetical protein
34	Serine acetyltransferase
34	2-succinyl-6-hydroxy-2%2C4-cyclohexadiene-1-carboxylate synthase
34	hypothetical protein
34	tRNA-Phe(gaa)
34	Cystathionine beta-lyase MetC
34	Putative amino-acid ABC transporter-binding protein YhdW
34	hypothetical protein
34	Inner membrane amino-acid ABC transporter permease protein YhdY
34	Glutamine transport ATP-binding protein GlnQ
34	hypothetical protein
34	hypothetical protein
34	hypothetical protein
34	hypothetical protein
34	hypothetical protein
34	hypothetical protein
34	hypothetical protein
34	tRNA-Arg(tct)
34	hypothetical protein
34	hypothetical protein
34	hypothetical protein
34	tRNA-Pro(tgg)
34	hypothetical protein
34	hypothetical protein
34	Lactoylglutathione lyase
34	hypothetical protein
34	tRNA-Glu(ttc)
34	tRNA-Glu(ctc)
34	tRNA-Glu(ttc)
34	Single-stranded-DNA-specific exonuclease RecJ
34	hypothetical protein
34	Homoserine dehydrogenase
34	Glutamate-pyruvate aminotransferase AlaC
34	hypothetical protein
34	Poly(3-hydroxyalkanoate) polymerase subunit PhaC
34	hypothetical protein
34	Aspartate/prephenate aminotransferase
34	hypothetical protein
34	3-dehydroquinate dehydratase
34	Biotin carboxyl carrier protein of acetyl-CoA carboxylase
34	Biotin carboxylase
34	Leucyl/phenylalanyl-tRNA--protein transferase
34	hypothetical protein
34	hypothetical protein
34	hypothetical protein
34	Aminoalkylphosphonate N-acetyltransferase
34	hypothetical protein
34	Aspartyl/glutamyl-tRNA(Asn/Gln) amidotransferase subunit B
34	hypothetical protein
34	hypothetical protein
34	hypothetical protein
34	hypothetical protein
34	Glutamyl-tRNA(Gln) amidotransferase subunit A
34	Glutamyl-tRNA(Gln) amidotransferase subunit C
34	hypothetical protein
34	Putative pre-16S rRNA nuclease
34	hypothetical protein
34	hypothetical protein
34	hypothetical protein
34	Methionine aminopeptidase
34	hypothetical protein
34	L-lactate dehydrogenase
34	hypothetical protein
34	putative soluble pyridine nucleotide transhydrogenase
34	hypothetical protein
34	hypothetical protein
34	hypothetical protein
34	Trigger factor
34	tRNA-Leu(tag)
34	hypothetical protein
34	hypothetical protein
34	hypothetical protein
34	hypothetical protein
34	Methylenetetrahydrofolate--tRNA-(uracil-5-)-methyltransferase TrmFO
34	hypothetical protein
34	15-cis-phytoene synthase
34	hypothetical protein
34	Protein translocase subunit SecDF
34	hypothetical protein
34	hypothetical protein
34	hypothetical protein
34	Protein-L-isoaspartate O-methyltransferase
34	5'-nucleotidase SurE
34	Serine--tRNA ligase
34	Sec-independent protein translocase protein TatC
34	Sec-independent protein translocase protein TatB
34	Sec-independent protein translocase protein TatA
34	Segregation and condensation protein B
34	Segregation and condensation protein A
34	Beta-hexosaminidase
34	hypothetical protein
34	Arginine--tRNA ligase
34	Deoxyguanosinetriphosphate triphosphohydrolase-like protein
34	Iron-sulfur cluster insertion protein ErpA
34	Exodeoxyribonuclease III
34	hypothetical protein
34	hypothetical protein
34	Valine--tRNA ligase
34	hypothetical protein
34	Protein-L-isoaspartate O-methyltransferase
34	hypothetical protein
34	tRNA-Cys(gca)
34	hypothetical protein
34	hypothetical protein
34	tRNA-Asn(gtt)
34	hypothetical protein
34	hypothetical protein
34	hypothetical protein
34	hypothetical protein
34	hypothetical protein
34	hypothetical protein
34	hypothetical protein
34	Putative hydroxypyruvate reductase
34	hypothetical protein
34	hypothetical protein
34	hypothetical protein
34	Peroxiredoxin
34	putative transcriptional regulatory protein pdtaR
34	Nitrate/nitrite binding protein NrtA
34	putative nitrate transporter NarT
34	Nitrite reductase [NAD(P)H]
34	Assimilatory nitrite reductase [NAD(P)H] small subunit
34	Nitrate reductase
34	Hexitol phosphatase A
34	hypothetical protein
34	Deoxyribodipyrimidine photo-lyase
34	Renalase
34	hypothetical protein
34	Tuberculostearic acid methyltransferase UfaA1
34	3-phenylpropionate-dihydrodiol/cinnamic acid-dihydrodiol dehydrogenase
34	Anti-sigma-E factor ChrR
34	Cysteine synthase
34	Alanine--tRNA ligase
34	3-mercaptopyruvate sulfurtransferase
34	hypothetical protein
34	hypothetical protein
34	Alanine dehydrogenase
34	Leucine-responsive regulatory protein
34	Pseudopaline exporter CntI
34	hypothetical protein
34	Trifunctional nucleotide phosphoesterase protein YfkN
34	putative HTH-type transcriptional regulator YahB
34	FMN-dependent NADH-azoreductase
34	hypothetical protein
34	2%2C5-dichloro-2%2C5-cyclohexadiene-1%2C4-diol dehydrogenase LinX
34	hypothetical protein
34	hypothetical protein
34	hypothetical protein
34	L-threonine dehydratase biosynthetic IlvA
34	hypothetical protein
34	tRNA-Leu(taa)
34	Putative competence-damage inducible protein
34	hypothetical protein
34	Xanthine phosphoribosyltransferase
34	hypothetical protein
35	NADH-quinone oxidoreductase subunit H
35	NAD(P)H-quinone oxidoreductase subunit I%2C chloroplastic
35	hypothetical protein
35	NADPH-Fe(3+) oxidoreductase subunit alpha
35	NADH-quinone oxidoreductase subunit F
35	NADH-quinone oxidoreductase subunit 2
35	NADH-quinone oxidoreductase subunit 4
35	NAD(P)H-quinone oxidoreductase subunit J%2C chloroplastic
35	NADH-quinone oxidoreductase subunit 6
35	NAD(P)H-quinone oxidoreductase subunit 3
35	NAD(P)H-quinone oxidoreductase subunit 2
35	NADH-quinone oxidoreductase subunit M
35	NAD(P)H-quinone oxidoreductase subunit 2%2C chloroplastic
35	hypothetical protein
35	Hydrogenase-4 component B
35	NADH-quinone oxidoreductase subunit K
35	NADH-quinone oxidoreductase subunit J
35	Oligosaccharides import ATP-binding protein MsmX
35	putative sugar kinase YdjH
35	hypothetical protein
35	Trehalose transport system permease protein SugB
35	Inner membrane ABC transporter permease protein YcjO
35	putative ABC transporter-binding protein
35	N-acetylglucosamine repressor
35	sn-glycerol-3-phosphate-binding periplasmic protein UgpB
35	sn-glycerol-3-phosphate transport system permease protein UgpA
35	Lactose transport system permease protein LacG
35	sn-glycerol-3-phosphate import ATP-binding protein UgpC
35	hypothetical protein
35	hypothetical protein
35	Hydroxypyruvate isomerase
35	3-oxoacyl-[acyl-carrier-protein] reductase FabG
35	HTH-type transcriptional regulator IscR
35	putative FMNH2-dependent monooxygenase SfnC
35	Bis(5'-nucleosyl)-tetraphosphatase%2C symmetrical
35	multidrug efflux RND transporter permease subunit OqxB12
35	Efflux pump periplasmic linker BepF
35	Sodium%2C potassium%2C lithium and rubidium/H(+) antiporter
35	Transcriptional regulator SlyA
35	p-hydroxybenzoic acid efflux pump subunit AaeA
35	Fatty acid resistance protein FarB
35	Putative 3-methyladenine DNA glycosylase
35	hypothetical protein
35	HTH-type transcriptional regulator PgrR
35	3-oxoacyl-[acyl-carrier-protein] reductase FabG
35	HTH-type transcriptional regulator DmlR
35	Acetyl esterase
35	Efflux pump periplasmic linker BepF
35	multidrug efflux RND transporter permease subunit OqxB2
35	L-arabonate dehydratase
35	hypothetical protein
35	hypothetical protein
35	hypothetical protein
35	Adenylosuccinate synthetase
35	hypothetical protein
35	RNA polymerase sigma factor RpoH
35	Ribosomal large subunit pseudouridine synthase D
35	hypothetical protein
35	23S rRNA (guanosine-2'-O-)-methyltransferase RlmB
35	Chromosome partition protein Smc
35	hypothetical protein
35	Protein phosphotransferase ChpT
35	Chemotaxis protein CheY
35	Cell cycle response regulator CtrA
35	hypothetical protein
35	putative protein YjdJ
35	hypothetical protein
35	hypothetical protein
35	UDP-glucose:undecaprenyl-phosphate glucose-1-phosphate transferase
35	3'(2')%2C5'-bisphosphate nucleotidase CysQ
35	High-affinity branched-chain amino acid transport system permease protein LivH
35	hypothetical protein
35	Arginine transport ATP-binding protein ArtM
35	High-affinity branched-chain amino acid transport ATP-binding protein LivF
35	hypothetical protein
35	Leu/Ile/Val-binding protein
35	Sensor histidine kinase RcsC
35	Sensor histidine kinase RcsC
35	hypothetical protein
35	Aliphatic amidase expression-regulating protein
35	hypothetical protein
35	hypothetical protein
35	Lipopolysaccharide export system ATP-binding protein LptB
35	hypothetical protein
35	High-affinity branched-chain amino acid transport ATP-binding protein LivF
35	Urease accessory protein UreD
35	Urease subunit gamma
35	hypothetical protein
35	Urease subunit beta 1
35	hypothetical protein
35	hypothetical protein
35	Urease subunit alpha 1
35	hypothetical protein
35	hypothetical protein
35	Urease accessory protein UreE
35	Urease accessory protein UreF
35	Urease accessory protein UreG
35	Multidrug resistance protein MdtB
35	Macrolide export protein MacA
35	Formylaminopyrimidine-binding protein
35	hypothetical protein
35	hypothetical protein
35	Taurine import ATP-binding protein TauB
35	hypothetical protein
35	D-hydantoinase/dihydropyrimidinase
35	hypothetical protein
35	N-carbamoyl-L-amino-acid hydrolase
35	HTH-type transcriptional regulator RutR
35	hypothetical protein
35	hypothetical protein
35	HTH-type transcriptional regulator DmlR
35	L-threonine 3-dehydrogenase
35	Thiosulfate sulfurtransferase GlpE
35	HTH-type transcriptional regulator CdhR
35	NAD-dependent dihydropyrimidine dehydrogenase subunit PreA
35	NAD-dependent dihydropyrimidine dehydrogenase subunit PreT
35	hypothetical protein
35	Phyllosphere-induced regulator PhyR
35	hypothetical protein
35	ECF RNA polymerase sigma factor EcfG
35	hypothetical protein
35	hypothetical protein
35	Hemin import ATP-binding protein HmuV
35	Vitamin B12 import system permease protein BtuC
35	Hemin-binding periplasmic protein HmuT
35	Hemin transport protein HemS
35	hypothetical protein
35	hypothetical protein
35	hypothetical protein
35	hypothetical protein
35	hypothetical protein
35	Heme oxygenase (staphylobilin-producing)
35	hypothetical protein
35	hypothetical protein
35	HTH-type transcriptional regulator BetI
35	Multidrug transporter EmrE
35	hypothetical protein
35	Inositol 2-dehydrogenase/D-chiro-inositol 3-dehydrogenase
35	hypothetical protein
35	hypothetical protein
35	putative multidrug ABC transporter permease YbhR
35	putative multidrug ABC transporter permease YbhS
35	putative multidrug ABC transporter ATP-binding protein YbhF
35	hypothetical protein
35	HTH-type transcriptional dual regulator CecR
35	hypothetical protein
35	dTDP-L-rhamnose 4-epimerase
35	hypothetical protein
35	hypothetical protein
35	Alginate biosynthesis protein AlgA
35	Phosphoglucosamine mutase
35	Uracil-DNA glycosylase
35	Putative ring-cleaving dioxygenase MhqO
35	Putative hydrolase MhqD
35	Bis(5'-nucleosyl)-tetraphosphatase%2C symmetrical
35	UDP-glucose 6-dehydrogenase
35	hypothetical protein
35	hypothetical protein
35	hypothetical protein
35	hypothetical protein
35	Putative tyrosine-protein kinase in cps region
35	hypothetical protein
36	3-hydroxy-5-methyl-1-naphthoate 3-O-methyltransferase
38	Acetyl-CoA:oxalate CoA-transferase
38	Riboflavin transporter
38	2-succinyl-6-hydroxy-2%2C4-cyclohexadiene-1-carboxylate synthase
38	Ribonuclease I
38	Energy-dependent translational throttle protein EttA
38	2-methoxy-6-polyprenyl-1%2C4-benzoquinol methylase%2C mitochondrial
38	5%2C10-methylenetetrahydrofolate reductase
38	putative inner membrane transporter YedA
38	Tn3 family transposase TnXax1
38	Lysozyme M1
38	2-methoxy-6-polyprenyl-1%2C4-benzoquinol methylase%2C mitochondrial
38	hypothetical protein
38	Putative D-alanyl-D-alanine carboxypeptidase
38	Membrane-bound lytic murein transglycosylase C
38	Homoserine/homoserine lactone efflux protein
38	Pyrophosphate--fructose 6-phosphate 1-phosphotransferase
38	Co-chaperone protein DjlA
38	N-acetylmuramoyl-L-alanine amidase AmiD
38	Membrane-bound lytic murein transglycosylase C
38	Monomeric sarcosine oxidase
38	Monomeric sarcosine oxidase
38	Transcriptional regulator MraZ
38	Ribosomal RNA small subunit methyltransferase H
38	hypothetical protein
38	putative peptidoglycan D%2CD-transpeptidase FtsI
38	UDP-N-acetylmuramoyl-L-alanyl-D-glutamate--2%2C6-diaminopimelate ligase
38	UDP-N-acetylmuramoyl-tripeptide--D-alanyl-D-alanine ligase
38	Phospho-N-acetylmuramoyl-pentapeptide-transferase
38	UDP-N-acetylmuramoylalanine--D-glutamate ligase
38	putative peptidoglycan glycosyltransferase FtsW
38	UDP-N-acetylglucosamine--N-acetylmuramyl-(pentapeptide) pyrophosphoryl-undecaprenol N-acetylglucosamine transferase
38	UDP-N-acetylmuramate--L-alanine ligase
38	UDP-N-acetylenolpyruvoylglucosamine reductase
38	N-acetyl-alpha-D-glucosaminyl-diphospho-ditrans%2Coctacis-undecaprenol 4-epimerase
38	D-alanine--D-alanine ligase B
38	Cell division protein FtsQ
38	Cell division protein FtsA
38	Cell division protein FtsZ
38	UDP-3-O-acyl-N-acetylglucosamine deacetylase
38	Outer membrane protein assembly factor BamD
38	DNA repair protein RecN
38	hypothetical protein
38	DNA ligase
38	L-amino acid N-acetyltransferase AaaT
38	3'-5' exonuclease DinG
38	hypothetical protein
38	Chemotaxis protein CheW
38	hypothetical protein
38	hypothetical protein
38	Release factor glutamine methyltransferase
38	hypothetical protein
38	Xaa-Pro dipeptidase
38	hypothetical protein
38	Inner membrane protein YgaZ
38	hypothetical protein
38	putative protein YyaP
38	hypothetical protein
38	Nicotinamidase
38	hypothetical protein
38	ATP-dependent DNA helicase PcrA
38	hypothetical protein
38	hypothetical protein
38	hypothetical protein
38	hypothetical protein
38	Antitoxin VapB2
38	Ribonuclease VapC2
38	hypothetical protein
38	Multidrug resistance protein MdtA
38	Multidrug resistance protein MdtC
38	hypothetical protein
39	hypothetical protein
39	hypothetical protein
39	putative protein YyaP
39	Cypemycin N-terminal methyltransferase
39	HTH-type transcriptional regulator NimR
39	hypothetical protein
39	HTH-type transcriptional regulator GntR
39	D-erythronate dehydrogenase
39	3-beta-hydroxycholanate 3-dehydrogenase (NADP(+))
39	sn-glycerol-3-phosphate import ATP-binding protein UgpC
39	hypothetical protein
39	Trehalose transport system permease protein SugA
39	Inner membrane ABC transporter permease protein YcjP
39	hypothetical protein
39	hypothetical protein
39	HTH-type transcriptional activator RhaS
39	hypothetical protein
39	hypothetical protein
39	4-hydroxy-tetrahydrodipicolinate synthase
39	hypothetical protein
39	Erythritol/L-threitol-binding protein
39	hypothetical protein
39	Trehalose transport system permease protein SugB
39	Sulfofructose kinase
39	Homoserine/homoserine lactone efflux protein
39	hypothetical protein
39	hypothetical protein
39	HTH-type transcriptional regulator DmlR
39	HTH-type transcriptional regulator DmlR
39	3-oxoacyl-[acyl-carrier-protein] reductase FabG
39	hypothetical protein
39	putative membrane transporter protein YfcA
39	hypothetical protein
39	putative inner membrane transporter YedA
39	hypothetical protein
39	hypothetical protein
39	hypothetical protein
39	DNA polymerase IV
39	hypothetical protein
39	hypothetical protein
39	Thioredoxin reductase
39	hypothetical protein
39	4-hydroxybenzoate polyprenyltransferase%2C mitochondrial
39	hypothetical protein
39	Decaprenylphosphoryl-beta-D-ribose oxidase
39	Decaprenylphosphoryl-2-keto-beta-D-erythro-pentose reductase
39	hypothetical protein
39	hypothetical protein
39	hypothetical protein
39	Fosmidomycin resistance protein
39	D-methionine-binding lipoprotein MetQ
39	Methionine import ATP-binding protein MetN
39	D-methionine transport system permease protein MetI
39	Dimethyl-sulfide monooxygenase
39	Methylmalonyl-CoA mutase
39	hypothetical protein
39	hypothetical protein
39	Myo-inositol 2-dehydrogenase
39	hypothetical protein
39	Melibiose operon regulatory protein
39	Lactose-binding protein
39	Lactose transport system permease protein LacF
39	Lactose transport system permease protein LacG
39	Maltose/maltodextrin import ATP-binding protein MalK
39	Inositol 2-dehydrogenase/D-chiro-inositol 3-dehydrogenase
39	Cytochrome bd ubiquinol oxidase subunit X
39	Cytochrome bd-I ubiquinol oxidase subunit 2
39	Cytochrome bd-I ubiquinol oxidase subunit 1
39	putative ABC transporter ATP-binding/permease protein
39	ATP-binding/permease protein CydD
39	hypothetical protein
39	hypothetical protein
39	Glyoxylate/hydroxypyruvate reductase B
39	hypothetical protein
39	Cys-tRNA(Pro)/Cys-tRNA(Cys) deacylase YbaK
39	hypothetical protein
39	hypothetical protein
39	Diacetylchitobiose uptake system permease protein DasC
39	Diacetylchitobiose uptake system ATP-binding protein MsiK
39	Glycerophosphodiester phosphodiesterase%2C cytoplasmic
39	Ribose operon repressor
39	3'(2')%2C5'-bisphosphate nucleotidase CysQ
39	hypothetical protein
39	Pyridoxamine--pyruvate transaminase
39	Glutathione import ATP-binding protein GsiA
39	Oligopeptide transport ATP-binding protein OppD
39	Oligopeptide transport system permease protein OppC
39	Glutathione transport system permease protein GsiC
39	Periplasmic dipeptide transport protein
39	Catabolite control protein A
39	1%2C5-anhydro-D-fructose reductase
39	hypothetical protein
39	hypothetical protein
39	Lactose transport system permease protein LacF
39	Diacetylchitobiose uptake system permease protein NgcG
39	Trehalose import ATP-binding protein SugC
39	Inositol-1-monophosphatase
39	Peptide methionine sulfoxide reductase MsrA 3
39	Putative aminoacrylate hydrolase RutD
39	2-methoxy-6-polyprenyl-1%2C4-benzoquinol methylase%2C mitochondrial
39	Cytosine deaminase
39	putative riboflavin import permease protein RfuD
39	hypothetical protein
39	Ribose import ATP-binding protein RbsA
39	6-aminohexanoate-cyclic-dimer hydrolase
39	hypothetical protein
39	hypothetical protein
39	hypothetical protein
39	hypothetical protein
39	hypothetical protein
39	Curved DNA-binding protein
39	Universal stress protein F
39	hypothetical protein
39	Disulfide-bond oxidoreductase YghU
39	putative D%2CD-dipeptide-binding periplasmic protein DdpA
39	Glutathione import ATP-binding protein GsiA
39	Dipeptide transport system permease protein DppC
39	Glutathione transport system permease protein GsiC
39	Proline iminopeptidase
39	Transcriptional activator protein AnoR
39	L-amino acid amidase
39	hypothetical protein
39	hypothetical protein
39	Toxin FitB
39	hypothetical protein
39	3'%2C5'-cyclic adenosine monophosphate phosphodiesterase CpdA
39	hypothetical protein
39	Phosphomethylpyrimidine synthase
39	tRNA 5-methylaminomethyl-2-thiouridine biosynthesis bifunctional protein MnmC
39	hypothetical protein
39	Thiazole synthase
39	Thiamine-phosphate synthase
39	hypothetical protein
39	Zinc-type alcohol dehydrogenase-like protein
39	hypothetical protein
39	hypothetical protein
39	hypothetical protein
39	hypothetical protein
39	hypothetical protein
39	hypothetical protein
39	Leukotoxin export protein LtxD
39	Alpha-hemolysin translocation ATP-binding protein HlyB
39	hypothetical protein
39	Putative metal chaperone YciC
39	hypothetical protein
39	Putative metal chaperone YciC
39	hypothetical protein
40	hypothetical protein
40	putative N-methylproline demethylase
40	hypothetical protein
40	Pyrroline-5-carboxylate reductase
40	hypothetical protein
40	Glycine betaine/choline transport system permease protein OusW
40	Glycine betaine transport ATP-binding protein OpuAA
40	hypothetical protein
40	HTH-type transcriptional activator RhaR
40	hypothetical protein
40	Protein YdeP
40	hypothetical protein
40	Pyridoxal 4-dehydrogenase
40	hypothetical protein
40	hypothetical protein
40	Chaperone protein HtpG
40	hypothetical protein
40	hypothetical protein
40	hypothetical protein
40	3-hydroxy-5-methyl-1-naphthoate 3-O-methyltransferase
40	hypothetical protein
40	hypothetical protein
40	hypothetical protein
40	hypothetical protein
40	hypothetical protein
40	2-keto-3-deoxy-L-rhamnonate aldolase
40	putative oxidoreductase
40	hypothetical protein
40	Acetophenone carboxylase gamma subunit
40	HTH-type transcriptional regulator CynR
40	Aspartate aminotransferase
40	High-affinity branched-chain amino acid transport ATP-binding protein LivF
40	Lipopolysaccharide export system ATP-binding protein LptB
40	hypothetical protein
40	High-affinity branched-chain amino acid transport system permease protein LivH
40	Leucine-%2C isoleucine-%2C valine-%2C threonine-%2C and alanine-binding protein
40	hypothetical protein
40	hypothetical protein
40	hypothetical protein
40	putative sugar-binding periplasmic protein
40	hypothetical protein
40	hypothetical protein
40	hypothetical protein
40	hypothetical protein
40	hypothetical protein
40	Proline racemase
40	Delta(1)-pyrroline-2-carboxylate reductase 2
40	HTH-type transcriptional repressor GlaR
40	4-formylbenzenesulfonate dehydrogenase TsaC1/TsaC2
40	3-oxoacyl-[acyl-carrier-protein] reductase
40	4-hydroxyproline 2-epimerase
40	Betaine aldehyde dehydrogenase
40	D-amino acid dehydrogenase 1
40	putative trans-3-hydroxy-L-proline dehydratase
40	4-hydroxy-tetrahydrodipicolinate synthase
40	Arginine transport system permease protein ArtQ
40	Glutamate/aspartate import permease protein GltK
40	Glutamine transport ATP-binding protein GlnQ
40	putative histidine-binding protein
40	HTH-type transcriptional repressor RspR
40	Pyrroline-5-carboxylate reductase
40	hypothetical protein
40	HTH-type transcriptional regulator PuuR
40	Beta-alanine--pyruvate aminotransferase
40	HTH-type transcriptional activator RhaS
40	D-amino acid dehydrogenase 1
40	Alanine racemase
40	Leucine-responsive regulatory protein
40	hypothetical protein
40	hypothetical protein
40	hypothetical protein
40	hypothetical protein
40	Fructose dehydrogenase large subunit
40	Dichlorochromopyrrolate synthase
40	hypothetical protein
40	Inosose dehydratase
40	hypothetical protein
40	hypothetical protein
41	hypothetical protein
41	Corrinoid adenosyltransferase
41	hypothetical protein
41	hypothetical protein
41	hypothetical protein
41	Glutamate--tRNA ligase
41	hypothetical protein
41	hypothetical protein
41	Disulfide bond formation protein B
41	hypothetical protein
41	hypothetical protein
41	Glutathione-regulated potassium-efflux system protein KefB
41	hypothetical protein
41	hypothetical protein
41	tRNA-Leu(caa)
41	L-lactate transporter
41	hypothetical protein
41	Trans-aconitate 2-methyltransferase
41	1-deoxyxylulose-5-phosphate synthase YajO
41	Acetyl-coenzyme A synthetase
41	hypothetical protein
41	hypothetical protein
41	Protein translocase subunit SecA
41	Putative peptidyl-prolyl cis-trans isomerase Cbf2
41	Glutamate N-acetyltransferase 2
41	Mycothiol acetyltransferase
41	CTP pyrophosphohydrolase
41	hypothetical protein
41	hypothetical protein
41	hypothetical protein
41	Putative ribose-phosphate pyrophosphokinase
41	Glutaredoxin 3
41	Deaminated glutathione amidase
41	hypothetical protein
41	Ubiquinone biosynthesis O-methyltransferase
41	Aspartate kinase
41	Phosphoenolpyruvate-dependent phosphotransferase system
41	Peptide chain release factor RF1
41	Release factor glutamine methyltransferase
41	hypothetical protein
41	Chaperone protein ClpB
41	hypothetical protein
42	NAD-dependent glycerol dehydrogenase
42	Ribose import binding protein RbsB
42	Ribose import ATP-binding protein RbsA
42	Ribose import permease protein RbsC
42	hypothetical protein
42	hypothetical protein
42	hypothetical protein
42	Efflux pump membrane transporter BepE
42	Efflux pump periplasmic linker BepF
42	hypothetical protein
42	hypothetical protein
42	Sodium-potassium/proton antiporter ChaA
42	Dihydroanticapsin 7-dehydrogenase
42	IS5 family transposase ISRel13
42	IS5 family transposase ISRel13
42	hypothetical protein
42	Protein/nucleic acid deglycase 2
42	hypothetical protein
42	Aldehyde dehydrogenase
42	hypothetical protein
42	Peptide methionine sulfoxide reductase MsrB
42	hypothetical protein
42	HTH-type transcriptional regulator ZntR
42	Zinc/cadmium/lead-transporting P-type ATPase
42	Glutaredoxin-like protein NrdH
42	Protein NrdI
42	Ribonucleoside-diphosphate reductase subunit alpha
42	Ribonucleoside-diphosphate reductase subunit beta nrdF2
42	hypothetical protein
42	7-carboxy-7-deazaguanine synthase
42	6-carboxy-5%2C6%2C7%2C8-tetrahydropterin synthase
42	7-cyano-7-deazaguanine synthase
43	Sulfate adenylyltransferase subunit 1
43	Sulfate adenylyltransferase subunit 2
43	Thioredoxin-dependent 5'-adenylylsulfate reductase
43	Putative HTH-type transcriptional regulator
43	hypothetical protein
43	hypothetical protein
43	hypothetical protein
43	Toxin RelE1
43	Oxygen-dependent choline dehydrogenase
43	NAD/NADP-dependent betaine aldehyde dehydrogenase
43	HTH-type transcriptional regulator BetI
43	hypothetical protein
43	hypothetical protein
43	hypothetical protein
43	2-haloacrylate reductase
43	hypothetical protein
43	putative multidrug-efflux transporter
43	hypothetical protein
43	Sugar efflux transporter C
43	hypothetical protein
43	Glycerol-3-phosphate regulon repressor
43	hypothetical protein
43	Glutathione S-transferase GST-6.0
43	Toxin FitB
43	hypothetical protein
43	hypothetical protein
43	hypothetical protein
43	Glycine cleavage system transcriptional activator
43	hypothetical protein
43	hypothetical protein
43	hypothetical protein
43	hypothetical protein
43	hypothetical protein
43	HTH-type quorum sensing-dependent transcriptional regulator RpaR
43	hypothetical protein
43	hypothetical protein
43	Non-heme chloroperoxidase
43	hypothetical protein
43	hypothetical protein
43	DNA ligase
43	hypothetical protein
43	hypothetical protein
43	hypothetical protein
43	hypothetical protein
43	hypothetical protein
43	Cold shock protein CspA
43	hypothetical protein
43	30S ribosomal protein S21
43	hypothetical protein
43	Organic hydroperoxide resistance transcriptional regulator
43	Organic hydroperoxide resistance protein OhrB
43	hypothetical protein
43	hypothetical protein
43	hypothetical protein
43	Putative glyoxylase CFP32
43	Nucleotide-binding protein ExpZ
43	putative ABC transporter ATP-binding protein YheS
43	hypothetical protein
43	hypothetical protein
43	hypothetical protein
43	hypothetical protein
43	hypothetical protein
43	hypothetical protein
43	Glucose-6-phosphate 1-dehydrogenase
43	Trans-aconitate 2-methyltransferase
43	hypothetical protein
43	hypothetical protein
43	Streptothricin hydrolase
43	HTH-type transcriptional regulator HdfR
43	Alcohol dehydrogenase
43	Branched-chain-amino-acid aminotransferase
43	hypothetical protein
43	HTH-type transcriptional regulator DmlR
43	Colistin resistance protein EmrA
43	Colistin resistance protein EmrB
43	hypothetical protein
43	NH(3)-dependent NAD(+) synthetase
43	Glutathione S-transferase GST-6.0
43	HTH-type transcriptional repressor ComR
43	Multidrug resistance protein MdtG
43	Multidrug resistance protein MdtG
43	hypothetical protein
43	hypothetical protein
43	2-methoxy-6-polyprenyl-1%2C4-benzoquinol methylase%2C mitochondrial
43	hypothetical protein
43	Superoxide dismutase [Mn]
43	3'%2C5'-cyclic adenosine monophosphate phosphodiesterase CpdA
43	hypothetical protein
43	Homoserine/homoserine lactone efflux protein
43	hypothetical protein
43	hypothetical protein
43	hypothetical protein
43	HTH-type transcriptional regulator DmlR
43	Cytochrome c-556
43	Fructose dehydrogenase cytochrome subunit
43	hypothetical protein
43	Transcriptional repressor RcnR
43	Cadmium%2C cobalt and zinc/H(+)-K(+) antiporter
43	Beta-lactamase
43	Quinoprotein glucose dehydrogenase
43	Protein adenylyltransferase SelO
43	putative transport protein HsrA
43	hypothetical protein
43	Dipeptidyl aminopeptidase BI
43	hypothetical protein
43	hypothetical protein
43	Gamma-glutamylputrescine oxidoreductase
43	hypothetical protein
43	hypothetical protein
43	Catechol-2%2C3-dioxygenase
43	Universal stress protein F
43	hypothetical protein
43	L-methionine sulfoximine/L-methionine sulfone acetyltransferase
43	hypothetical protein
43	hypothetical protein
43	10 kDa chaperonin 5
44	Membrane-bound lytic murein transglycosylase F
44	hypothetical protein
44	hypothetical protein
44	LexA repressor
44	Transcriptional regulatory protein DegU
44	hypothetical protein
44	hypothetical protein
44	Dihydroorotate dehydrogenase (quinone)
44	DNA damage-inducible protein F
44	hypothetical protein
44	hypothetical protein
44	Trans-aconitate 2-methyltransferase
44	hypothetical protein
44	hypothetical protein
44	hypothetical protein
44	Putative HTH-type transcriptional regulator
44	hypothetical protein
44	ATP-dependent RNA helicase SrmB
44	hypothetical protein
44	hypothetical protein
44	putative protein YyaP
44	hypothetical protein
44	hypothetical protein
44	hypothetical protein
44	hypothetical protein
44	hypothetical protein
44	hypothetical protein
44	3-methylmercaptopropionyl-CoA dehydrogenase
44	Putative acyltransferase
44	Fatty acid oxidation complex subunit alpha
44	hypothetical protein
44	hypothetical protein
44	hypothetical protein
44	hypothetical protein
44	Multidrug resistance protein MdtL
44	hypothetical protein
44	Sensor histidine kinase RcsC
44	Large-conductance mechanosensitive channel
44	Aspartate/prephenate aminotransferase
44	UDP-glucose 4-epimerase
44	hypothetical protein
44	1%2C4-dihydroxy-2-naphthoyl-CoA synthase
44	Hydroxyacylglutathione hydrolase
44	ATP-dependent DNA helicase PcrA
44	hypothetical protein
44	hypothetical protein
44	hypothetical protein
44	hypothetical protein
44	hypothetical protein
44	tRNA-Thr(ggt)
44	hypothetical protein
44	UDP-N-acetylglucosamine 1-carboxyvinyltransferase
44	hypothetical protein
44	Histidinol dehydrogenase
44	hypothetical protein
44	Glutaredoxin arsenate reductase
44	Translation initiation factor IF-1
44	dTTP/UTP pyrophosphatase
44	DNA gyrase inhibitor YacG
44	tRNA-Phe(gaa)
44	hypothetical protein
44	hypothetical protein
44	Divalent metal cation transporter MntH
44	hypothetical protein
44	tRNA-Ala(cgc)
44	Type I secretion system ATP-binding protein PrsD
44	hypothetical protein
44	hypothetical protein
44	hypothetical protein
44	HTH-type transcriptional activator AllS
44	hypothetical protein
44	hypothetical protein
44	Alkanal monooxygenase alpha chain
44	hypothetical protein
44	Transposon Tn10 TetC protein
44	RutC family protein YjgH
44	4-hydroxy-tetrahydrodipicolinate synthase
44	Oligopeptide transport ATP-binding protein OppF
44	Oligopeptide transport ATP-binding protein OppD
44	putative 2-dehydro-3-deoxy-D-pentonate aldolase YjhH
44	Oligopeptide transport system permease protein OppC
44	Glutathione transport system permease protein GsiC
44	Oligopeptide-binding protein AppA
44	HTH-type transcriptional regulator LutR
44	Catabolite control protein A
44	Ribose import binding protein RbsB
44	Galactose/methyl galactoside import ATP-binding protein MglA
44	Ribose import permease protein RbsC
44	hypothetical protein
44	Non-homologous end joining protein Ku
44	Multifunctional non-homologous end joining protein LigD
44	Non-homologous end joining protein Ku
44	hypothetical protein
44	hypothetical protein
44	hypothetical protein
44	tRNA 5-methylaminomethyl-2-thiouridine biosynthesis bifunctional protein MnmC
44	hypothetical protein
44	hypothetical protein
44	Sensor histidine kinase RcsC
44	Response regulator rcp1
44	Adaptive-response sensory-kinase SasA
44	hypothetical protein
44	hypothetical protein
44	hypothetical protein
44	hypothetical protein
44	Phytochrome-like protein cph1
44	Protein translocase subunit SecDF
44	hypothetical protein
44	Putative cation/proton antiporter YbaL
44	hypothetical protein
44	hypothetical protein
44	hypothetical protein
44	hypothetical protein
44	hypothetical protein
44	Chemotaxis protein CheY
44	Chemotaxis protein CheA
44	Chemotaxis protein CheW
44	Chemotaxis protein methyltransferase
44	Protein-glutamate methylesterase/protein-glutamine glutaminase
44	Chemotaxis protein CheY
44	Chemoreceptor glutamine deamidase CheD
44	hypothetical protein
44	Flagellar M-ring protein
44	hypothetical protein
44	hypothetical protein
44	hypothetical protein
44	Flagellar biosynthetic protein FlhB
44	Flagellar motor switch protein FliG
44	hypothetical protein
44	hypothetical protein
44	Motility protein A
44	Flagellar basal-body rod protein FlgG
44	Flagellum-specific ATP synthase
44	hypothetical protein
44	hypothetical protein
44	Flagellar basal-body rod protein FlgC
44	Flagellar hook-basal body complex protein FliE
44	Flagellar basal-body rod protein FlgG
44	hypothetical protein
44	Flagellar P-ring protein
44	hypothetical protein
44	Flagellar L-ring protein
44	hypothetical protein
44	Flagellar biosynthetic protein FliP
44	hypothetical protein
44	Flagellin
44	Flagellin
44	Flagellin
44	Flagellin
44	hypothetical protein
44	hypothetical protein
44	hypothetical protein
44	hypothetical protein
44	hypothetical protein
44	Flagellar transcriptional regulator FtcR
44	Flagellar hook protein FlgE
44	hypothetical protein
44	hypothetical protein
44	hypothetical protein
44	flagellum biosynthesis repressor protein FlbT
44	hypothetical protein
44	hypothetical protein
44	Flagellar biosynthesis protein FlhA
44	hypothetical protein
44	hypothetical protein
44	hypothetical protein
44	hypothetical protein
44	hypothetical protein
44	N-acetylglucosaminyldiphosphoundecaprenol N-acetyl-beta-D-mannosaminyltransferase
44	hypothetical protein
44	Bifunctional protein FolD protein
44	HTH-type transcriptional regulator RafR
44	hypothetical protein
44	Lactose transport system permease protein LacF
44	hypothetical protein
44	Oligo-1%2C6-glucosidase 1
44	Maltose/maltodextrin import ATP-binding protein MalK
44	hypothetical protein
44	Phosphogluconate dehydratase
44	Glucosamine-6-phosphate deaminase
44	Glucose-6-phosphate 1-dehydrogenase
44	Gamma-glutamylputrescine oxidoreductase
44	Gamma-glutamylputrescine synthetase PuuA
44	putative protein
44	hypothetical protein
44	hypothetical protein
44	Chromosome partition protein Smc
44	hypothetical protein
44	HTH-type transcriptional regulator HdfR
44	hypothetical protein
44	Isocitrate lyase
44	HTH-type transcriptional regulator RamB
44	Putrescine-binding periplasmic protein
44	Spermidine/putrescine import ATP-binding protein PotA
44	Putrescine transport system permease protein PotH
44	Inner membrane ABC transporter permease protein YdcV
44	hypothetical protein
44	Acetyl-coenzyme A synthetase
44	Sensor histidine kinase RcsC
44	hypothetical protein
44	tRNA-His(gtg)
44	hypothetical protein
44	hypothetical protein
44	hypothetical protein
44	HTH-type transcriptional regulator DmlR
44	hypothetical protein
44	Putative 3-oxopropanoate dehydrogenase
44	HTH-type transcriptional repressor NsrR
44	Periplasmic dipeptide transport protein
44	Dipeptide transport system permease protein DppB
44	Dipeptide transport system permease protein DppC
44	Dipeptide transport ATP-binding protein DppD
44	Oligopeptide transport ATP-binding protein OppF
44	Gluconokinase
44	D-amino acid dehydrogenase 1
44	hypothetical protein
44	1%2C3%2C6%2C8-tetrahydroxynaphthalene synthase
44	hypothetical protein
44	hypothetical protein
44	hypothetical protein
44	PGL/p-HBAD biosynthesis glycosyltransferase
44	Glucose-1-phosphate thymidylyltransferase 1
44	TDP-4-oxo-6-deoxy-alpha-D-glucose-3%2C4-oxoisomerase
44	dTDP-3-amino-3%2C6-dideoxy-alpha-D-galactopyranose transaminase
44	hypothetical protein
44	Vitamin B12 import ATP-binding protein BtuD
44	dTDP-glucose 4%2C6-dehydratase
44	UTP--glucose-1-phosphate uridylyltransferase
44	GDP-6-deoxy-D-mannose reductase
44	GTP 3'%2C8-cyclase
44	N%2CN'-diacetyllegionaminic acid synthase
44	8-amino-3%2C8-dideoxy-manno-octulosonate cytidylyltransferase
44	hypothetical protein
44	putative protein
44	N-acetyl-alpha-D-glucosaminyl L-malate deacetylase 1
44	hypothetical protein
44	hypothetical protein
44	2%2C3%2C4%2C5-tetrahydropyridine-2%2C6-dicarboxylate N-acetyltransferase
44	hypothetical protein
44	hypothetical protein
44	hypothetical protein
44	dTDP-glucose 4%2C6-dehydratase
44	GDP-mannose 4%2C6-dehydratase
44	hypothetical protein
44	hypothetical protein
45	NAD/NADP-dependent betaine aldehyde dehydrogenase
45	Short-chain-enoyl-CoA hydratase
45	Caffeate CoA-transferase
45	HTH-type transcriptional regulator DegA
45	hypothetical protein
45	hypothetical protein
45	Adaptive-response sensory-kinase SasA
45	hypothetical protein
45	Monoterpene epsilon-lactone hydrolase
45	hypothetical protein
45	HTH-type transcriptional regulator PgrR
45	hypothetical protein
45	hypothetical protein
45	hypothetical protein
45	hypothetical protein
45	Replication-associated recombination protein A
45	Periplasmic pH-dependent serine endoprotease DegQ
45	hypothetical protein
45	hypothetical protein
45	Dihydroxy-acid dehydratase
45	Protein-methionine-sulfoxide reductase catalytic subunit MsrP
45	Magnetosome protein MamZ
45	hypothetical protein
45	hypothetical protein
45	50S ribosomal protein L17
45	DNA-directed RNA polymerase subunit alpha
45	30S ribosomal protein S11
45	30S ribosomal protein S13
45	Adenylate kinase
45	Protein translocase subunit SecY
45	50S ribosomal protein L15
45	50S ribosomal protein L30
45	30S ribosomal protein S5
45	50S ribosomal protein L18
45	50S ribosomal protein L6
45	30S ribosomal protein S8
45	30S ribosomal protein S14
45	50S ribosomal protein L5
45	50S ribosomal protein L24
45	50S ribosomal protein L14
45	30S ribosomal protein S17
45	50S ribosomal protein L29
45	50S ribosomal protein L16
45	30S ribosomal protein S3
45	50S ribosomal protein L22
45	30S ribosomal protein S19
45	50S ribosomal protein L2
45	50S ribosomal protein L23
45	50S ribosomal protein L4
45	50S ribosomal protein L3
45	30S ribosomal protein S10
46	Demethylmenaquinone methyltransferase
46	Vitamin B12-binding protein
46	Hemin transport system permease protein HmuU
46	Petrobactin import ATP-binding protein FpuC
46	Deoxyribonucleoside regulator
46	Apulose kinase
46	Apulose-4-phosphate transketolase subunit B
46	Apulose-4-phosphate transketolase subunit A
46	Ribose import permease protein RbsC
46	Ribose import binding protein RbsB
46	Ribose import ATP-binding protein RbsA
46	Galactitol 2-dehydrogenase
46	3-oxoacyl-[acyl-carrier-protein] reductase FabG
46	Glucose 1-dehydrogenase 4
46	Riboflavin transporter
46	Molybdenum cofactor guanylyltransferase
46	Molybdopterin-guanine dinucleotide biosynthesis adapter protein
46	Sensor histidine kinase RcsC
46	Circadian clock protein kinase KaiC
46	HTH-type transcriptional regulator PgrR
46	hypothetical protein
46	Aldo-keto reductase IolS
46	Maleylpyruvate isomerase
46	hypothetical protein
46	Organic hydroperoxide resistance protein OhrB
46	Adaptive-response sensory-kinase SasA
46	Transcriptional regulatory protein OmpR
46	Haloalkane dehalogenase
46	Protein DipZ
46	hypothetical protein
46	Peptidoglycan-associated lipoprotein
46	ABC transporter arginine-binding protein 1
46	hypothetical protein
46	hypothetical protein
46	hypothetical protein
46	hypothetical protein
46	Ubiquinone biosynthesis O-methyltransferase%2C mitochondrial
46	Stringent starvation protein A
46	HTH-type transcriptional regulator
46	hypothetical protein
46	hypothetical protein
46	hypothetical protein
46	putative protein YndB
46	Transcriptional repressor SdpR
46	hypothetical protein
46	2-hydroxy-3-oxopropionate reductase
46	hypothetical protein
46	Inosine-5'-monophosphate dehydrogenase
46	hypothetical protein
47	hypothetical protein
47	hypothetical protein
47	hypothetical protein
47	tRNA-Gly(ccc)
47	dCTP deaminase%2C dUMP-forming
47	O-succinylhomoserine sulfhydrylase
47	Protein ApaG
47	hypothetical protein
47	33 kDa chaperonin
47	Ornithine carbamoyltransferase%2C anabolic
47	Succinylornithine transaminase/acetylornithine aminotransferase
47	hypothetical protein
47	Phosphate regulon transcriptional regulatory protein PhoB
47	Phosphate-specific transport system accessory protein PhoU
47	Phosphate import ATP-binding protein PstB
47	hypothetical protein
47	hypothetical protein
47	Protein SphX
47	putative protein
47	Adaptive-response sensory-kinase SasA
47	Polyphosphate:ADP phosphotransferase 1
47	hypothetical protein
47	hypothetical protein
47	tRNA-Thr(cgt)
47	hypothetical protein
47	hypothetical protein
47	hypothetical protein
47	hypothetical protein
47	IS5 family transposase ISRel13
47	IS5 family transposase ISRel13
47	Putative multidrug resistance protein MdtD
47	Vitamin B12 import ATP-binding protein BtuD
47	hypothetical protein
47	putative HTH-type transcriptional regulator LgoR
47	Galactarate dehydratase (L-threo-forming)
47	Pyridoxal 4-dehydrogenase
47	L-fucose mutarotase
47	Ribose import binding protein RbsB
47	Ribose import ATP-binding protein RbsA
47	Ribose import permease protein RbsC
47	L-galactonate-5-dehydrogenase
47	Copper homeostasis protein CutC
47	hypothetical protein
47	Glycine betaine-binding protein YehZ
47	Glycine betaine uptake system permease protein YehY
47	Glycine betaine uptake system ATP-binding protein YehX
47	Glycine betaine uptake system permease protein YehW
47	Lactoylglutathione lyase
47	Beta-galactosidase
47	hypothetical protein
47	Long-chain-fatty-acid--CoA ligase
47	Glucose-6-phosphate isomerase
47	Trehalose-6-phosphate synthase
47	Fructokinase
47	Orotate phosphoribosyltransferase
47	Nucleoid occlusion factor SlmA
47	hypothetical protein
47	hypothetical protein
47	hypothetical protein
47	Dihydroorotase
47	Pantothenate kinase
47	Fructose import ATP-binding protein FrcA
47	Fructose import permease protein FrcC
47	Fructose import binding protein FrcB
47	N-acetylmannosamine kinase
47	L-fucose mutarotase
47	hypothetical protein
47	hypothetical protein
47	Zinc-type alcohol dehydrogenase-like protein
47	putative signaling protein
47	hypothetical protein
47	hypothetical protein
47	hypothetical protein
47	hypothetical protein
47	hypothetical protein
47	hypothetical protein
47	hypothetical protein
47	4-hydroxyproline 2-epimerase
47	D-amino acid dehydrogenase 1
47	hypothetical protein
47	Pyridoxine 4-dehydrogenase
47	Ribosomal RNA small subunit methyltransferase A
47	hypothetical protein
47	hypothetical protein
47	hypothetical protein
47	hypothetical protein
47	hypothetical protein
47	hypothetical protein
47	tRNA-Arg(acg)
47	Adaptive-response sensory-kinase SasA
47	hypothetical protein
47	Ribonuclease P protein component
47	Membrane protein insertase YidC
47	putative GTP-binding protein EngB
47	Cold shock protein CspA
47	hypothetical protein
47	hypothetical protein
47	Blue-light-activated histidine kinase 2
47	hypothetical protein
47	hypothetical protein
47	ECF RNA polymerase sigma factor SigK
47	Acetylglutamate kinase
47	Putative L-lactate dehydrogenase
47	putative protein
47	Bifunctional transcriptional activator/DNA repair enzyme Ada
47	Anaerobic magnesium-protoporphyrin IX monomethyl ester cyclase
47	hypothetical protein
47	hypothetical protein
47	hypothetical protein
47	2%2C3%2C4%2C5-tetrahydropyridine-2%2C6-dicarboxylate N-succinyltransferase
47	Succinyl-diaminopimelate desuccinylase
47	hypothetical protein
47	tRNA pseudouridine synthase A
47	Methionyl-tRNA formyltransferase
47	Toxin FitB
47	hypothetical protein
47	Peptide deformylase
47	hypothetical protein
47	hypothetical protein
47	Ribokinase
47	hypothetical protein
47	Nitrogen regulatory protein
47	Ribosome hibernation promotion factor
47	putative inner membrane transporter YedA
47	RNA polymerase sigma-54 factor 2
47	Lipopolysaccharide export system ATP-binding protein LptB
47	Lipopolysaccharide export system protein LptA
47	hypothetical protein
47	hypothetical protein
47	Integration host factor subunit beta
47	hypothetical protein
47	hypothetical protein
47	hypothetical protein
47	hypothetical protein
47	Ribosomal RNA large subunit methyltransferase K/L
47	23S rRNA (uridine(2479)-2'-O)-methyltransferase
47	Lipoprotein signal peptidase
47	Sensor histidine kinase RcsC
47	hypothetical protein
47	HTH-type transcriptional activator RhaS
47	NADP-dependent malic enzyme
47	DNA mismatch repair protein MutS
47	hypothetical protein
47	Bifunctional uridylyltransferase/uridylyl-removing enzyme
47	putative lipid II flippase MurJ
47	hypothetical protein
47	hypothetical protein
47	Tryptophan--tRNA ligase
47	hypothetical protein
47	Fe/S biogenesis protein NfuA
47	tRNA N6-adenosine threonylcarbamoyltransferase%2C mitochondrial
47	[Ribosomal protein S18]-alanine N-acetyltransferase
47	Ferric uptake regulation protein
47	hypothetical protein
47	tRNA-2-methylthio-N(6)-dimethylallyladenosine synthase
47	PhoH-like protein
47	Endoribonuclease YbeY
47	hypothetical protein
47	Apolipoprotein N-acyltransferase
47	hypothetical protein
47	S-adenosylmethionine synthase
47	tRNA (guanine-N(7)-)-methyltransferase
47	hypothetical protein
47	hypothetical protein
47	Small heat shock protein IbpA
47	Pyrimidine-specific ribonucleoside hydrolase RihA
47	Protein GrpE
47	Heat-inducible transcription repressor HrcA
47	Ribonuclease PH
47	Glutathione transferase FosA
47	dITP/XTP pyrophosphatase
47	Heme chaperone HemW
47	Lysine 6-dehydrogenase
47	Chromosomal replication initiator protein DnaA
47	30S ribosomal protein S20
47	putative enoyl-CoA hydratase echA8
47	Formamidopyrimidine-DNA glycosylase
47	Ubiquinone/menaquinone biosynthesis C-methyltransferase UbiE
47	putative protein kinase UbiB
47	Histidine ammonia-lyase
47	hypothetical protein
47	Allantoinase
47	N-carbamoyl-L-amino acid hydrolase
47	hypothetical protein
47	hypothetical protein
47	Urocanate hydratase
47	Virulence protein
47	Inner membrane transport protein YnfM
47	HTH-type transcriptional regulator DmlR
47	Glucose 1-dehydrogenase
47	Coenzyme A biosynthesis bifunctional protein CoaBC
47	Gamma-glutamyl-hercynylcysteine sulfoxide hydrolase
47	HTH-type transcriptional regulator LutR
47	putative transporter YycB
47	hypothetical protein
47	hypothetical protein
47	hypothetical protein
47	Type I secretion system ATP-binding protein PrsD
47	Type I secretion system membrane fusion protein PrsE
47	Peptide chain release factor RF3
47	Deoxyuridine 5'-triphosphate nucleotidohydrolase
47	N-acetyltransferase Eis
47	hypothetical protein
47	HTH-type transcriptional regulator LrpC
47	hypothetical protein
47	Homoserine/homoserine lactone efflux protein
47	O-acetylserine sulfhydrylase
47	hypothetical protein
47	Competence protein ComM
47	Glutathione synthetase
47	hypothetical protein
47	hypothetical protein
47	Ribosomal RNA small subunit methyltransferase I
47	Beta sliding clamp
47	hypothetical protein
47	Ornithine lipid N-methyltransferase
47	hypothetical protein
47	Orotidine 5'-phosphate decarboxylase
47	hypothetical protein
47	Aurachin B dehydrogenase
47	hypothetical protein
47	Undecaprenyl-diphosphatase
47	FtsZ-localized protein A
47	Epoxyqueuosine reductase
47	Protein YeeZ
47	Endolytic peptidoglycan transglycosylase RlpA
47	Ribosomal RNA small subunit methyltransferase B
47	hypothetical protein
47	hypothetical protein
47	hypothetical protein
47	hypothetical protein
47	hypothetical protein
47	hypothetical protein
47	5'-methylthioadenosine/S-adenosylhomocysteine nucleosidase
47	GMP synthase [glutamine-hydrolyzing]
47	hypothetical protein
47	putative protein YyaP
47	hypothetical protein
47	hypothetical protein
47	HTH-type transcriptional activator RhaR
47	HTH-type transcriptional regulator PgrR
47	hypothetical protein
47	putative oxidoreductase
47	Methylated-DNA--protein-cysteine methyltransferase
47	hypothetical protein
47	Protein YffB
47	Cys-tRNA(Pro)/Cys-tRNA(Cys) deacylase YbaK
47	hypothetical protein
47	hypothetical protein
47	Aminopeptidase T
47	hypothetical protein
47	hypothetical protein
47	FMN-dependent NADH-azoreductase
47	Exodeoxyribonuclease 7 large subunit
47	hypothetical protein
47	hypothetical protein
47	hypothetical protein
47	hypothetical protein
47	dTDP-3%2C4-didehydro-2%2C6-dideoxy-alpha-D-glucose 3-reductase
47	1-deoxyxylulose-5-phosphate synthase YajO
47	hypothetical protein
47	hypothetical protein
47	Protein YciF
47	HTH-type transcriptional regulator PgrR
47	Aldo-keto reductase YhdN
47	hypothetical protein
47	Phenylalanine--tRNA ligase beta subunit
47	Phenylalanine--tRNA ligase alpha subunit
47	hypothetical protein
47	50S ribosomal protein L35
47	Translation initiation factor IF-3
47	hypothetical protein
47	hypothetical protein
48	L-cystine-binding protein FliY
48	Membrane-bound lytic murein transglycosylase F
48	Vitamin B12 import ATP-binding protein BtuD
48	hypothetical protein
48	Hippurate hydrolase
48	Putative monooxygenase MoxC
48	hypothetical protein
48	hypothetical protein
48	Toxin ParE3
49	tRNA-Met(cat)
49	Sensor kinase CckA
49	hypothetical protein
49	hypothetical protein
49	hypothetical protein
49	hypothetical protein
49	hypothetical protein
49	hypothetical protein
49	hypothetical protein
49	hypothetical protein
49	hypothetical protein
49	HTH-type transcriptional repressor RspR
49	Spermidine/putrescine import ATP-binding protein PotA
49	hypothetical protein
49	hypothetical protein
49	hypothetical protein
49	Hydantoin racemase
49	Flavoredoxin
49	hypothetical protein
49	Sulfoquinovose isomerase
49	Methionine synthase
49	hypothetical protein
49	hypothetical protein
49	HTH-type transcriptional repressor NagR
49	Glucosamine kinase GspK
49	Multiple sugar-binding protein
49	Lactose transport system permease protein LacF
49	Diacetylchitobiose uptake system permease protein NgcG
49	Inositol 2-dehydrogenase/D-chiro-inositol 3-dehydrogenase
49	Maltose/maltodextrin import ATP-binding protein MalK
49	Maltose/maltodextrin import ATP-binding protein MalK
49	hypothetical protein
49	hypothetical protein
49	putative protein
49	HTH-type transcriptional regulator MurR
49	hypothetical protein
49	hypothetical protein
49	Glutamate--isopropylamine ligase
49	4%2C4'-diapolycopene aldehyde oxidase
49	NAD-dependent methanol dehydrogenase
49	Iron-sulfur cluster carrier protein
50	Protein YrdA
50	Fumarylpyruvate hydrolase
50	hypothetical protein
50	hypothetical protein
50	hypothetical protein
[truncated: 4,167 more rows]
